# Supplementary material for: A Model for the Production of Regulatory Grade Viral Hemorrhagic Fever Exposure Stocks: From Field Surveillance to Advanced Characterization of SFTSV
Source: Viruses. 2020 Aug 29;12(9):958. doi: 10.3390/v12090958 (PMC7552075; doi:10.3390/v12090958)
Supplement: Supplementary file 1 [file viruses-12-00958-s001.zip › Table_S1_Genbank_Accessions.xlsx]

## Sheet: common_sftsv-M1
S segment	M segment	L segment	Strain	Host	Country
JF682775	JF682774	JF682773	20	Human	Japan
JF682778	JF682777	JF682776	69	Human	Japan
MG737211	MG737103	MG736994	14KS22	Human	Japan
MG737212	MG737104	MG736995	14KS25*	Human	Japan
MG737213	MG737105	MG736996	14KS27	Human	Japan
MG737214	MG737106	MG736997	14KS30	Human	Japan
MG737215	MG737107	MG736998	14KS33*	Human	Japan
MG737216	MG737108	MG736999	14KS35	Human	Japan
MG737217	MG737109	MG737000	14KS38	Human	Japan
MG737218	MG737110	MG737001	14KS39	Human	Japan
MG737219	MG737111	MG737002	14KS42	Human	Japan
MG737220	MG737112	MG737003	14KS44*	Human	Japan
MG737221	MG737113	MG737004	14KS46	Human	Japan
MG737222	MG737114	MG737005	14KS47	Human	Japan
MG737223	MG737115	MG737006	14KS48_49	Human	Japan
MG737224	MG737116	MG737007	14KS52	Human	Japan
MG737225	MG737117	MG737008	14KS53_55	Human	Japan
MG737226	MG737118	MG737009	14KS58	Human	Japan
MG737227	MG737119	MG737010	14KS62	Human	Japan
MG737228	MG737120	MG737011	14KS64	Human	Japan
MG737229	MG737121	MG737012	14KS72	Human	Japan
MG737230	MG737122	MG737013	14KS73	Human	Japan
MG737234	MG737126	MG737017	15KS10	Human	Japan
MG920821	MG920820	MG920819	15KS15	Human	Japan
MG737237	MG737129	MG737020	15KS16	Human	Japan
MG737238	MG737130	MG737021	15KS19	Human	Japan
MG737239	MG737131	MG737022	15KS20	Human	Japan
MG737240	MG737132	MG737023	15KS23	Human	Japan
MG737241	MG737133	MG737024	15KS25	Human	Japan
MG737242	MG737134	MG737025	15KS26	Human	Japan
MG737243	MG737135	MG737026	15KS28	Human	Japan
MG737244	MG737136	MG737027	15KS29	Human	Japan
MG737245	MG737137	MG737028	15KS31	Human	Japan
MG737246	MG737138	MG737029	15KS33	Human	Japan
MG920827	MG920826	MG920825	15KS43	Human	Japan
MG920830	MG920829	MG920828	15KS47	Human	Japan
MG737231	MG737123	MG737014	15KS5	Human	Japan
MG737247	MG737139	MG737030	15KS50	Human	Japan
MG921168	MG921167	MG921166	15KS51	Human	Japan
MG737250	MG737142	MG737033	15KS57	Human	Japan
MG737251	MG737143	MG737034	15KS59	Human	Japan
MG737252	MG737144	MG737035	15KS61	Human	Japan
MG737253	MG737145	MG737036	15KS62	Human	Japan
MG737254	MG737146	MG737037	15KS64	Human	Japan
MG737255	MG737147	MG737038	15KS67*	Human	Japan
MG737256	MG737148	MG737039	15KS71	Human	Japan
MG737257	MG737149	MG737040	15KS72	Human	Japan
MG737258	MG737150	MG737041	15KS73	Human	Japan
MG737260	MG737152	MG737043	15KS74	Human	China
MG921171	MG921170	MG921169	15KS75	Human	China
MG737261	MG737153	MG737044	15KS77	Human	China
MG737232	MG737124	MG737015	15KS8	Human	China
MG737233	MG737125	MG737016	15KS9	Human	China
MG737248	MG737140	MG737031	15MS104	Human	China
MG737259	MG737151	MG737042	15MS132	Human	China
MG737235	MG737127	MG737018	15MS31	Human	China
MG737236	MG737128	MG737019	15MS32	Human	China
MG920824	MG920823	MG920822	15MS65	Unknown	China
MG737284	MG737176	MG737067	16KS100	Unknown	China
MG737291	MG737183	MG737074	16KS104	Human	China
MG737292	MG737184	MG737075	16KS108	Human	China
MG737293	MG737185	MG737076	16KS112	Human	China
MG737294	MG737186	MG737077	16KS115	Human	China
MG737295	MG737187	MG737078	16KS116	Dog	China
MG737296	MG737188	MG737079	16KS126	Human	China
MG737297	MG737189	MG737080	16KS128	Human	China
MG737298	MG737190	MG737081	16KS129	Human	China
MG737262	MG737154	MG737045	16KS54*	Human	China
MG737263	MG737155	MG737046	16KS55*	Human	China
MG737265	MG737157	MG737048	16KS62	Human	China
MG737266	MG737158	MG737049	16KS63	Human	China
MG737268	MG737160	MG737051	16KS71	Human	China
MG737270	MG737162	MG737053	16KS77*	Human	China
MG737271	MG737163	MG737054	16KS80	Human	China
MG737272	MG737164	MG737055	16KS83	Human	China
MG737273	MG737165	MG737056	16KS85	Human	China
MG737274	MG737166	MG737057	16KS86	Human	China
MG737275	MG737167	MG737058	16KS89	Human	China
MG737276	MG737168	MG737059	16KS92	Human	China
MG737283	MG737175	MG737066	16KS96	Human	China
MG737264	MG737156	MG737047	16MS239	Human	China
MG737267	MG737159	MG737050	16MS269	Human	China
MG737269	MG737161	MG737052	16MS286	Human	China
MG737277	MG737169	MG737060	16MS299*	Human	China
MG737278	MG737170	MG737061	16MS300	Human	China
MG737279	MG737171	MG737062	16MS310*	Human	China
MG737280	MG737172	MG737063	16MS313	Human	China
MG737281	MG737173	MG737064	16MS315	Human	China
MG737282	MG737174	MG737065	16MS322*	Human	China
MG737285	MG737177	MG737068	16MS323	Human	China
MG737286	MG737178	MG737069	16MS344	Human	China
MG737287	MG737179	MG737070	16MS347	Human	China
MG737288	MG737180	MG737071	16MS351	Human	China
MG737289	MG737181	MG737072	16MS368	Human	China
MG737290	MG737182	MG737073	16MS373*	Human	China
MK413199	MK413198	MK413197	17WD333	Tick	Republic of Korea
HQ419240	HQ419236	HQ419227	2010_FQM	Human	China
HQ419239	HQ419235	HQ419226	2010_WSQ	Human	China
KF711893	KF711925	KF711884	2011YGS5	Human	China
KF711895	KF711922	KF711885	2011YGS7	Human	China
KF711897	KF711926	KF711886	2011YPQ11	Human	China
KF711896	KF711923	KF711887	2011YPQ17	Human	China
KF711894	KF711927	KF711888	2011YSC22	Human	China
KF711899	KF711945	KF711863	2011YSC60*	Human	China
KF711898	KF711924	KF711889	2011YXX9	Human	China
KF711909	KF711937	KF711872	2012YGS10	Human	China
KF711904	KF711933	KF711875	2012YGS4	Human	China
KF711902	KF711931	KF711879	2012YSC6	Goat	China
KF711911	KF711940	KF711868	2012YSH10	Human	China
KF711912	KF711943	KF711867	2012YSH104	Human	China
KF711914	KF711944	KF711869	2012YSH105	Human	China
KF711916	KF711942	KF711864	2012YSH107	Human	China
KF711910	KF711938	KF711876	2012YSH14	Human	China
KF711908	KF711934	KF711874	2012YSH16	Human	China
KF711903	KF711932	KF711878	2012YSH27	Human	China
KF711905	KF711936	KF711871	2012YSH37	Human	China
KF711892	KF711921	KF711882	2012YSH6	Human	China
KF711907	KF711939	KF711877	2012YSH86	Human	China
KF711906	KF711935	KF711873	2012YSH89	Human	China
KF711890	KF711919	KF711881	2012YSH9	Human	China
KF711891	KF711920	KF711883	2012YSH91	Human	China
KF711917	KF711941	KF711865	2012YSH92	Human	China
KF711913	KF711946	KF711866	2012YSH93	Human	China
KF711901	KF711929	KF711862	2012YXX1	Human	China
MN329148	MN329149	MN329150	2015_JJ01	Human	China
KR017811	KR017849	KR017830	AH_YTY/China/05/2012	Human	China
HQ141594	HQ141593	HQ141592	AH15	Human	China
JQ670932	JQ670930	JQ670934	AHL/China/2011*	Human	Republic of Korea
JQ670933	JQ670931	JQ670929	AHZ/China/2011	Human	China
MG737249	MG737141	MG737032	Asan_Serum1	Human	China
MK301491	MK301490	MK301489	CB13	Human	China
MK301482	MK301481	MK301480	CB6	Human	China
MK301485	MK301484	MK301483	CB7	Human	China
MK301488	MK301487	MK301486	CB8	Human	China
MH937372	MH937373	MH937374	CUK_JJ01	Human	China
KR698319	KR698332	KR698345	DS02/CHN/2013	Human	China
KR698320	KR698333	KR698346	DS03/CHN/2013	Human	China
KR698321	KR698334	KR698347	DS04/CHN/2013	Human	China
KR698322	KR698335	KR698348	DS05/CHN/2013	Human	China
KF358693	KF358692	KF358691	Gangwon/Korea/2012	Human	China
JQ733562	JQ733560	JQ733561	HB154/China/2011	Human	China
JQ733565	JQ733563	JQ733564	HB155/China/2011	Human	China
JQ733568	JQ733566	JQ733567	HB156/China/2011	Human	China
MK513904	MK513905	MK513906	HB2015_09	Human	China
MK513907	MK513908	MK513909	HB2015_10	Human	China
MK513910	MK513911	MK513912	HB2015_19	Human	China
MK513913	MK513914	MK513915	HB2015_23	Human	China
MK513916	MK513917	MK513918	HB2015_25	Human	China
MK513919	MK513920	MK513921	HB2015_28	Human	China
MK513922	MK513923	MK513924	HB2015_31	Human	China
MK513925	MK513926	MK513927	HB2015_34	Human	China
MK513928	MK513929	MK513930	HB2015_35	Human	China
MK513931	MK513932	MK513933	HB2015_39	Human	China
KY965074	KY965092	KY965109	HB2016_003	Human	China
KY965076	KY965093	KY965111	HB2016_011	Human	China
KY965077	KY965094	KY965112	HB2016_013	Human	China
KY965080	KY965097	KY965115	HB2016_031	Human	China
KY965081	KY965098	KY965116	HB2016_034	Human	China
KY965082	KY965099	KY965117	HB2016_038	Human	China
KY965083	KY965100	KY965118	HB2016_047	Human	China
KY965084	KY965101	KY965119	HB2016_052	Human	China
KY965085	KY965102	KY965120	HB2016_055	Human	China
KY965086	KY965103	KY965121	HB2016_073	Human	China
KY965087	KY965104	KY965122	HB2016_078	Human	China
KY965088	KY965105	KY965123	HB2016_080	Human	China
KY965089	KY965106	KY965124	HB2016_090	Unknown	China
KY965090	KY965107	KY965125	HB2016_100	Human	China
KY965091	KY965108	KY965126	HB2016_106	Human	Republic of Korea
KY773992	KY773991	KY773990	HB2016_P35	Human	Republic of Korea
MK524351	MK524352	MK524353	HB2017_02	Human	Republic of Korea
MK524354	MK524355	MK524356	HB2017_09	Human	Republic of Korea
MK524357	MK524358	MK524359	HB2017_17	Human	Republic of Korea
MK524360	MK524361	MK524362	HB2017_24	Human	China
MK524363	MK524364	MK524365	HB2017_25	Human	China
MK524366	MK524367	MK524368	HB2017_49	Human	China
MK524369	MK524370	MK524371	HB2017_51	Human	China
MK524372	MK524373	MK524374	HB2017_53	Human	China
KP202165	KP202164	KP202163	HB29	Human	China
KY440772	KY440773	KY440774	HBGS13_human_2015	Human	China
KY440775	KY440776	KY440777	HBMC16_human_2015	Human	China
KY440769	KY440770	KY440771	HBMC5_human_2016	Human	China
HQ642768	HQ642767	HQ642766	Henan_01	Human	China
KF791952	KF791957	KF791962	HL/Adult/G2	Human	China
KF791949	KF791954	KF791959	HL/Egg/G2	Human	China
KF791948	KF791953	KF791958	HL/Injected	Human	China
KF791950	KF791955	KF791960	HL/Larvae/G2	Human	China
KF791951	KF791956	KF791961	HL/Nymph/G2	Human	China
KR017823	KR017861	KR017842	HN_LR/China/05/2012	Human	China
HQ141600	HQ141599	HQ141598	HN13	Human	China
HQ141597	HQ141596	HQ141595	HN6	Human	China
KT254589	KT254590	KT254588	HNXH	Human	China
NC_043452	NC_043451	NC_043450	HNXH	Human	China
KC292285	KC292312	KC292338	HNXY_115	Human	China
KC292289	KC292316	KC292342	HNXY_130	Human	China
KC292280	KC292307	KC292333	HNXY_144	Human	China
KC292287	KC292314	KC292340	HNXY_164	Human	China
KC292277	KC292304	KC292353	HNXY_170	Human	China
KC292279	KC292306	KC292332	HNXY_174	Human	China
KC292297	KC292324	KC292350	HNXY_182	Human	China
KC292281	KC292308	KC292334	HNXY_186	Human	China
KC292274	KC292301	KC292328	HNXY_188	Human	China
KC292296	KC292323	KC292349	HNXY_191	Human	China
KC292299	KC292326	KC292352	HNXY_195	Mouse	China
KC292291	KC292318	KC292344	HNXY_2	Mouse	China
KC292298	KC292325	KC292351	HNXY_202	Human	China
KC292275	KC292302	KC292329	HNXY_206	Human	China
KC292288	KC292315	KC292341	HNXY_207	Tick	China
KC292273	KC292300	KC292327	HNXY_212	Human	Republic of Korea
KC292290	KC292317	KC292343	HNXY_224	Human	Republic of Korea
KC292286	KC292313	KC292339	HNXY_231	Human	Republic of Korea
KC292293	KC292320	KC292346	HNXY_245	Human	Republic of Korea
KC292282	KC292309	KC292335	HNXY_262	Human	Republic of Korea
KC292295	KC292322	KC292348	HNXY_278	Human	China
KC292276	KC292303	KC292330	HNXY_293	Human	China
KC292283	KC292310	KC292336	HNXY_31	Human	China
KC292292	KC292319	KC292345	HNXY_319	Human	China
KC292294	KC292321	KC292347	HNXY_327	Human	China
KC292284	KC292311	KC292337	HNXY_93	Human	China
MH790412	MH790413	MH790414	Hubei	Human	China
MH822138	MH822137	MH822136	JA1-2018	Human	China
KT890282	KT890281	KT890280	Jilin	Human	China
JN258705	JN258706	JN258707	JN1/China/2010	Human	China
JF837595	JF837594	JF837593	JS2007_01*	Human	China
JQ317171	JQ317170	JQ317169	JS2010_014	Human	China
JQ317174	JQ317173	JQ317172	JS2010_015	Human	China
JQ317177	JQ317176	JQ317175	JS2010_018	Human	China
JQ317180	JQ317179	JQ317178	JS2010_019	Human	China
KC505125	KC505124	KC505123	JS2011_004	Human	China
KC505128	KC505127	KC505126	JS2011_013_1	Human	China
KC505131	KC505130	KC505129	JS2011_027	Human	China
KC505134	KC505133	KC505132	JS2011_034	Human	China
KC505137	KC505136	KC505135	JS2011_062	Human	China
KC505140	KC505139	KC505138	JS2011_109	Human	China
KC505143	KC505142	KC505141	JS2012_020	Human	China
KC505146	KC505145	KC505144	JS2012_035	Human	China
KC473539	KC473538	KC473537	JS2012_goat01	Human	China
KC473542	KC473541	KC473540	JS2012_tick01	Human	Republic of Korea
HQ830165	HQ830164	HQ830163	JS24	Human	Republic of Korea
HQ830168	HQ830167	HQ830166	JS26	Human	Republic of Korea
HQ141603	HQ141602	HQ141601	JS3	Human	Republic of Korea
HQ141606	HQ141605	HQ141604	JS4	Human	Republic of Korea
HQ830171	HQ830170	HQ830169	JS6	Human	Republic of Korea
JF267785	JF267784	JF267783	JSD1	Human	Republic of Korea
MN245798	MN245797	MN245796	JX2013_01	Human	Republic of Korea
MG920818	MG737085	MG736976	KACNH	Human	Republic of Korea
MG737200	MG737092	MG736983	KACNH2*	Human	Republic of Korea
KP663745	KP663744	KP663743	KACNH3	Human	Republic of Korea
KU507553	KU507548	KU507543	KADGH	Human	Republic of Korea
MG737204	MG737096	MG736987	KADGH2	Human	Republic of Korea
MG737208	MG737100	MG736991	KADGH3	Human	Republic of Korea
KU507554	KU507549	KU507544	KADGH4*	Human	Republic of Korea
MG737210	MG737102	MG736993	KADGH5	Human	Republic of Korea
MG737192	MG737083	MG736974	KAGBH	Human	Republic of Korea
MG737194	MG737086	MG736977	KAGBH2	Human	Republic of Korea
MG737196	MG737088	MG736979	KAGBH3	Human	Republic of Korea
MG737207	MG737099	MG736990	KAGBH4	Human	Republic of Korea
KP663739	KP663738	KP663737	KAGBH5	Human	Republic of Korea
KP663742	KP663741	KP663740	KAGBH6	Human	Republic of Korea
KU507555	KU507550	KU507545	KAGNH	Human	Republic of Korea
MG737195	MG737087	MG736978	KAGNH2*	Human	Republic of Korea
MG737206	MG737098	MG736989	KAGNH3	Human	Republic of Korea
KU507556	KU507551	KU507546	KAGNH4	Human	Republic of Korea
MG737193	MG737084	MG736975	KAGWH	Human	Republic of Korea
MG737203	MG737095	MG736986	KAGWH2	Human	Republic of Korea
KP663736	KP663735	KP663734	KAGWH3	Human	Republic of Korea
MG737198	MG737090	MG736981	KAICH	Human	Republic of Korea
MG737191	MG737082	MG736973	KAJJH*	Human	Republic of Korea
MG737199	MG737091	MG736982	KAJJH2	Human	Republic of Korea
MG737197	MG737089	MG736980	KAJNH	Human	Republic of Korea
KU507557	KU507552	KU507547	KAJNH2	Human	Republic of Korea
MG737205	MG737097	MG736988	KAJNH3	Human	Republic of Korea
KP663733	KP663732	KP663731	KASJH	Human	Republic of Korea
MG737209	MG737101	MG736992	KASUH	Human	Republic of Korea
MG737201	MG737093	MG736984	KAUSH*	Human	Republic of Korea
MG737202	MG737094	MG736985	KAUSH2	Human	Republic of Korea
MH491547	MH491548	MH491549	KH1	Human	Republic of Korea
HQ141609	HQ141608	HQ141607	LN2	Human	Republic of Korea
KF887431	KF887436	KF887441	LN2012_14*	Human	Republic of Korea
KF887432	KF887437	KF887442	LN2012_34*	Human	Republic of Korea
KF887433	KF887438	KF887443	LN2012_41*	Human	Republic of Korea
KF887434	KF887439	KF887444	LN2012_42*	Human	Republic of Korea
KF887435	KF887440	KF887445	LN2012_58*	Human	Republic of Korea
HQ141612	HQ141611	HQ141610	LN3	Human	Republic of Korea
KR698323	KR698336	KR698349	NB08/CHN/2013	Human	Republic of Korea
KR698324	KR698337	KR698350	NB24/CHN/2013	Human	Republic of Korea
KR698325	KR698338	KR698351	NB31/CHN/2013	Human	Republic of Korea
KR698326	KR698339	KR698352	NB32/CHN/2013	Human	Republic of Korea
KR698327	KR698340	KR698353	NB34/CHN/2013	Human	Republic of Korea
KR698328	KR698341	KR698354	NB38/CHN/2013	Human	Republic of Korea
KR698329	KR698342	KR698355	NB39/CHN/2014	Human	Republic of Korea
KR706565	KR706566	KR706567	QD7	Human	Republic of Korea
KR698330	KR698343	KR698356	Rodent01/NB/CHN/2014	Human	Republic of Korea
KR698331	KR698344	KR698357	Rodent02/NB/CHN/2014	Human	Republic of Korea
HM802205	HM802201	HM802200	SD24	Human	Republic of Korea
HM802204	HM802203	HM802202	SD4	Human	Republic of Korea
JQ684873	JQ684872	JQ684871	SDLZtick12/2010	Human	Republic of Korea
KX641917	KX641913	KX641909	SDTA_1	Human	Republic of Korea
KX641918	KX641914	KX641910	SDTA_2	Human	Republic of Korea
KX641919	KX641915	KX641911	SDTA_3	Human	Republic of Korea
KX641920	KX641916	KX641912	SDTA_4	Human	Republic of Korea
AB817996	AB817988	AB817980	SPL003A	Human	Republic of Korea
AB817997	AB817989	AB817981	SPL004A	Human	Republic of Korea
AB817998	AB817990	AB817982	SPL005A	Human	Republic of Korea
AB817999	AB817991	AB817983	SPL010A	Human	Republic of Korea
AB818000	AB817992	AB817984	SPL030A	Human	Republic of Korea
AB818001	AB817993	AB817985	SPL032A	Human	Republic of Korea
AB818002	AB817994	AB817986	SPL035A	Human	Republic of Korea
AB985523	AB985292	AB983497	SPL053A	Human	Republic of Korea
AB985524	AB985293	AB983498	SPL054A	Human	Republic of Korea
AB985525	AB985294	AB983499	SPL055A	Human	Republic of Korea
AB985526	AB985295	AB983500	SPL057A*	Human	Republic of Korea
AB985527	AB985296	AB983501	SPL060A	Human	Republic of Korea
AB985528	AB985297	AB983502	SPL062A	Human	Republic of Korea
AB985529	AB985298	AB983503	SPL066A	Human	Republic of Korea
AB985530	AB985299	AB983504	SPL067A	Human	Republic of Korea
AB985531	AB985300	AB983505	SPL069A	Human	Republic of Korea
AB985532	AB985301	AB983506	SPL070A	Human	Republic of Korea
AB985533	AB985302	AB983507	SPL071A	Human	Republic of Korea
AB985534	AB985647	AB983508	SPL072A	Human	Republic of Korea
AB985535	AB985303	AB983509	SPL075A	Human	Republic of Korea
AB985536	AB985304	AB983510	SPL077A	Human	Republic of Korea
AB985537	AB985305	AB983511	SPL078A	Human	Republic of Korea
AB985538	AB985306	AB983512	SPL082A	Human	Republic of Korea
AB985539	AB985307	AB983513	SPL084A	Human	Republic of Korea
AB985540	AB985308	AB983514	SPL086A	Human	Republic of Korea
AB985541	AB985309	AB983515	SPL087A*	Human	Republic of Korea
AB985542	AB985310	AB983516	SPL089A	Human	Republic of Korea
AB985543	AB985311	AB983517	SPL090A	Human	Republic of Korea
AB985544	AB985312	AB983518	SPL097A*	Human	Republic of Korea
AB985545	AB985313	AB983519	SPL100A*	Human	Republic of Korea
AB985546	AB985314	AB983520	SPL104A	Human	Republic of Korea
AB985547	AB985315	AB983521	SPL105A	Human	Republic of Korea
AB985548	AB985316	AB983522	SPL106A	Human	Republic of Korea
AB985549	AB985317	AB983523	SPL107A	Human	Republic of Korea
AB985550	AB985318	AB983524	SPL108A	Human	Republic of Korea
AB985551	AB985319	AB983525	SPL112A	Human	Republic of Korea
AB985552	AB985320	AB983526	SPL114A	Human	Republic of Korea
AB985553	AB985321	AB983527	SPL117A	Human	Republic of Korea
AB985554	AB985322	AB983528	SPL120A	Human	Republic of Korea
AB985555	AB985323	AB983529	SPL121A	Human	Republic of Korea
AB985556	AB985324	AB983530	SPL124A	Human	Republic of Korea
AB985557	AB985653	AB983531	SPL125A	Human	Republic of Korea
AB985558	AB985325	AB983532	SPL128A	Human	Republic of Korea
AB985559	AB985326	AB983533	SPL129A	Human	Republic of Korea
MK300947	MK300946	MK300945	XJ/HN2017	Human	Republic of Korea
AB817995	AB817987	AB817979	YG1	Human	Republic of Korea
KF356525	KF356537	KF356549	YGS1	Human	Republic of Korea
KF356526	KF356538	KF356552	YNY1	Human	Republic of Korea
KF356518	KF356530	KF356542	YPQ133	Human	Republic of Korea
KF356519	KF356531	KF356543	YPQ2	Human	Republic of Korea
KF356520	KF356532	KF356544	YPQ5	Tick	China
KF356524	KF356536	KF356548	YSC19	Human	Republic of Korea
KF356523	KF356535	KF356547	YSC3*	Human	China
KF356517	KF356529	KF356541	YSH39	Human	Republic of Korea
KF356528	KF356540	KF356551	YSHX002	Human	Republic of Korea
KF356521	KF356533	KF356545	YXX1	Human	Republic of Korea
KF356522	KF356534	KF356546	YXX2	Human	Republic of Korea
KF374683	KF374684	KF374682	Zhao	Human	China
KJ597823	KJ597824	KJ597825	Zhejiang/01/2011	Human	China
KP280205	KP280204	KP280206	ZJ2013_06*	Human	China
KR017808	KR017846	KR017827	ZJZHSH_AM/China/05/2012	Human	China
KR017820	KR017858	KR017839	ZJZHSH_CXD/China/05/2012	Human	China
KR017821	KR017859	KR017840	ZJZHSH_FDE/China/06/2012	Human	China
KR017824	KR017862	KR017843	ZJZHSH_FZHR/China/07/2013	Human	China
KR017817	KR017855	KR017836	ZJZHSH_HCY/China/06/2012	Human	China
KR017809	KR017847	KR017828	ZJZHSH_HYC/China/05/2012	Human	China
KR017814	KR017852	KR017833	ZJZHSH_HYJ/China/07/2012	Human	China
KR017819	KR017857	KR017838	ZJZHSH_LHZH/China/06/2012	Human	China
KR017812	KR017850	KR017831	ZJZHSH_LU/China/10/2011	Human	China
KR017825	KR017863	KR017844	ZJZHSH_LWL/China/08/2014	Human	China
KR017810	KR017848	KR017829	ZJZHSH_SHZ/China/05/2012	Human	China
KR017826	KR017864	KR017845	ZJZHSH_WRF/China/08/2014	Human	China
KR017816	KR017854	KR017835	ZJZHSH_WSH/China/08/2012	Human	China
KR017815	KR017853	KR017834	ZJZHSH_XAM/China/06/2012	Human	China
KR017822	KR017860	KR017841	ZJZHSH_YJX/China/06/2012	Human	China
KR017813	KR017851	KR017832	ZJZHSH_ZLD/China/06/2012	Human	China
KR017818	KR017856	KR017837	ZJZHSH_ZLN/China/06/2012	Human	China
