# Supplementary material for: A Model for the Production of Regulatory Grade Viral Hemorrhagic Fever Exposure Stocks: From Field Surveillance to Advanced Characterization of SFTSV
Source: Viruses. 2020 Aug 29;12(9):958. doi: 10.3390/v12090958 (PMC7552075; doi:10.3390/v12090958)
Supplement: Supplementary file 1 [file viruses-12-00958-s001.zip › Table_S2_VSALIGN_Results.xlsx]

## Sheet: Legends
SNP	Frequency (events per site per genome) of single nucleotide subtitutions defined as nucleotide changes suported by less than 50% of the reads
SCD	Subclonal Diversity: events (SNPs + indels) per site per genome
TRS	Frequency of transitions (events per site per genome)
TRV	Frequency of transversions (events per site per genome)
INDEL	Frequency of insertions and deletions (events per site per genome)

## Sheet: Tick isolat vs. Vero E6 isolate
					Frequency (events/site/genome)
Nucleotide Position	Feature	Genomic Segment	Concatenated Position (nucleotide; L-M-S)	group	SNP	SCD	TRS	TRV	INDEL
1		L	1	Tick	NA	NA	NA	NA	NA			Tick Isolate		Vero E6 Isolate		Wilcoxon rank sum test
2		L	2	Tick	NA	NA	NA	NA	NA			Median	IQR	Median	IQR	p value
3		L	3	Tick	NA	NA	NA	NA	NA		SNP	0.0003	0.0005	0.0003	0.0002	0,02804*
4		L	4	Tick	NA	NA	NA	NA	NA		SCD	0	0	0	0	0.2274
5		L	5	Tick	NA	NA	NA	NA	NA		TRS	0	0	0	0	0.3264
6		L	6	Tick	NA	NA	NA	NA	NA		TRV	0	0	0	0	0.4729
7		L	7	Tick	NA	NA	NA	NA	NA		INDEL	0	0	0	0	0.7512
8		L	8	Tick	NA	NA	NA	NA	NA
9		L	9	Tick	NA	NA	NA	NA	NA		Asterisk indicates a significative diference (p < 0.05)
10		L	10	Tick	NA	NA	NA	NA	NA		NA = this nucleotide position has a depth of coverage < 100 reads and therefore was not included in the analysis
11		L	11	Tick	NA	NA	NA	NA	NA
12		L	12	Tick	NA	NA	NA	NA	NA
13		L	13	Tick	NA	NA	NA	NA	NA
14		L	14	Tick	NA	NA	NA	NA	NA
15		L	15	Tick	NA	NA	NA	NA	NA
16		L	16	Tick	NA	NA	NA	NA	NA
17	viralRNA-dependentRNApolymerase	L	17	Tick	NA	NA	NA	NA	NA
18	viralRNA-dependentRNApolymerase	L	18	Tick	NA	NA	NA	NA	NA
19	viralRNA-dependentRNApolymerase	L	19	Tick	NA	NA	NA	NA	NA
20	viralRNA-dependentRNApolymerase	L	20	Tick	NA	NA	NA	NA	NA
21	viralRNA-dependentRNApolymerase	L	21	Tick	NA	NA	NA	NA	NA
22	viralRNA-dependentRNApolymerase	L	22	Tick	NA	NA	NA	NA	NA
23	viralRNA-dependentRNApolymerase	L	23	Tick	NA	NA	NA	NA	NA
24	viralRNA-dependentRNApolymerase	L	24	Tick	NA	NA	NA	NA	NA
25	viralRNA-dependentRNApolymerase	L	25	Tick	NA	NA	NA	NA	NA
26	viralRNA-dependentRNApolymerase	L	26	Tick	NA	NA	NA	NA	NA
27	viralRNA-dependentRNApolymerase	L	27	Tick	NA	NA	NA	NA	NA
28	viralRNA-dependentRNApolymerase	L	28	Tick	NA	NA	NA	NA	NA
29	viralRNA-dependentRNApolymerase	L	29	Tick	NA	NA	NA	NA	NA
30	viralRNA-dependentRNApolymerase	L	30	Tick	NA	NA	NA	NA	NA
31	viralRNA-dependentRNApolymerase	L	31	Tick	NA	NA	NA	NA	NA
32	viralRNA-dependentRNApolymerase	L	32	Tick	NA	NA	NA	NA	NA
33	viralRNA-dependentRNApolymerase	L	33	Tick	NA	NA	NA	NA	NA
34	viralRNA-dependentRNApolymerase	L	34	Tick	NA	NA	NA	NA	NA
35	viralRNA-dependentRNApolymerase	L	35	Tick	NA	NA	NA	NA	NA
36	viralRNA-dependentRNApolymerase	L	36	Tick	NA	NA	NA	NA	NA
37	viralRNA-dependentRNApolymerase	L	37	Tick	NA	NA	NA	NA	NA
38	viralRNA-dependentRNApolymerase	L	38	Tick	NA	NA	NA	NA	NA
39	viralRNA-dependentRNApolymerase	L	39	Tick	NA	NA	NA	NA	NA
40	viralRNA-dependentRNApolymerase	L	40	Tick	0.004	0	0	0	0
41	viralRNA-dependentRNApolymerase	L	41	Tick	0	0	0	0	0
42	viralRNA-dependentRNApolymerase	L	42	Tick	0	0	0	0	0
43	viralRNA-dependentRNApolymerase	L	43	Tick	0	0	0	0	0
44	viralRNA-dependentRNApolymerase	L	44	Tick	0	0	0	0	0
45	viralRNA-dependentRNApolymerase	L	45	Tick	0	0	0	0	0
46	viralRNA-dependentRNApolymerase	L	46	Tick	0	0	0	0	0
47	viralRNA-dependentRNApolymerase	L	47	Tick	0	0	0	0	0
48	viralRNA-dependentRNApolymerase	L	48	Tick	0	0	0	0	0
49	viralRNA-dependentRNApolymerase	L	49	Tick	0	0	0	0	0
50	viralRNA-dependentRNApolymerase	L	50	Tick	0	0	0	0	0
51	viralRNA-dependentRNApolymerase	L	51	Tick	0	0	0	0	0
52	viralRNA-dependentRNApolymerase	L	52	Tick	0	0	0	0	0
53	viralRNA-dependentRNApolymerase	L	53	Tick	0.0002	0	0	0	0
54	viralRNA-dependentRNApolymerase	L	54	Tick	0	0	0	0	0
55	viralRNA-dependentRNApolymerase	L	55	Tick	0	0	0	0	0
56	viralRNA-dependentRNApolymerase	L	56	Tick	0	0	0	0	0
57	viralRNA-dependentRNApolymerase	L	57	Tick	0	0	0	0	0
58	viralRNA-dependentRNApolymerase	L	58	Tick	0	0	0	0	0
59	viralRNA-dependentRNApolymerase	L	59	Tick	0	0	0	0	0
60	viralRNA-dependentRNApolymerase	L	60	Tick	0	0	0	0	0
61	viralRNA-dependentRNApolymerase	L	61	Tick	0.0002	0	0	0	0
62	viralRNA-dependentRNApolymerase	L	62	Tick	0	0	0	0	0
63	viralRNA-dependentRNApolymerase	L	63	Tick	0	0	0	0	0
64	viralRNA-dependentRNApolymerase	L	64	Tick	0	0	0	0	0
65	viralRNA-dependentRNApolymerase	L	65	Tick	0.0009	0	0	0	0
66	viralRNA-dependentRNApolymerase	L	66	Tick	0.0025	0	0	0	0
67	viralRNA-dependentRNApolymerase	L	67	Tick	0.004	0	0	0	0
68	viralRNA-dependentRNApolymerase	L	68	Tick	0.0007	0	0	0	0
69	viralRNA-dependentRNApolymerase	L	69	Tick	0.0009	0	0	0	0
70	viralRNA-dependentRNApolymerase	L	70	Tick	0.0013	0	0	0	0
71	viralRNA-dependentRNApolymerase	L	71	Tick	0.0011	0	0	0	0
72	viralRNA-dependentRNApolymerase	L	72	Tick	0.0011	0	0	0	0
73	viralRNA-dependentRNApolymerase	L	73	Tick	0.0013	0	0	0	0
74	viralRNA-dependentRNApolymerase	L	74	Tick	0.0014	0	0	0	0
75	viralRNA-dependentRNApolymerase	L	75	Tick	0.0007	0	0	0	0
76	viralRNA-dependentRNApolymerase	L	76	Tick	0.0009	0	0	0	0
77	viralRNA-dependentRNApolymerase	L	77	Tick	0.004	0	0	0	0
78	viralRNA-dependentRNApolymerase	L	78	Tick	0.0029	0	0	0	0
79	viralRNA-dependentRNApolymerase	L	79	Tick	0.0018	0	0	0	0
80	viralRNA-dependentRNApolymerase	L	80	Tick	0.002	0	0	0	0
81	viralRNA-dependentRNApolymerase	L	81	Tick	0.0029	0	0	0	0
82	viralRNA-dependentRNApolymerase	L	82	Tick	0.0029	0	0	0	0
83	viralRNA-dependentRNApolymerase	L	83	Tick	0.0016	0	0	0	0
84	viralRNA-dependentRNApolymerase	L	84	Tick	0.0007	0	0	0	0
85	viralRNA-dependentRNApolymerase	L	85	Tick	0.0005	0	0	0	0
86	viralRNA-dependentRNApolymerase	L	86	Tick	0.0013	0	0	0	0
87	viralRNA-dependentRNApolymerase	L	87	Tick	0.0004	0	0	0	0
88	viralRNA-dependentRNApolymerase	L	88	Tick	0.0029	0	0	0	0
89	viralRNA-dependentRNApolymerase	L	89	Tick	0.0014	0	0	0	0
90	viralRNA-dependentRNApolymerase	L	90	Tick	0.0016	0	0	0	0
91	viralRNA-dependentRNApolymerase	L	91	Tick	0.0014	0	0	0	0
92	viralRNA-dependentRNApolymerase	L	92	Tick	0.0014	0	0	0	0
93	viralRNA-dependentRNApolymerase	L	93	Tick	0.0004	0	0	0	0
94	viralRNA-dependentRNApolymerase	L	94	Tick	0.0005	0	0	0	0
95	viralRNA-dependentRNApolymerase	L	95	Tick	0.0009	0	0	0	0
96	viralRNA-dependentRNApolymerase	L	96	Tick	0.002	0	0	0	0
97	viralRNA-dependentRNApolymerase	L	97	Tick	0.0025	0	0	0	0
98	viralRNA-dependentRNApolymerase	L	98	Tick	0.0018	0	0	0	0
99	viralRNA-dependentRNApolymerase	L	99	Tick	0.0009	0	0	0	0
100	viralRNA-dependentRNApolymerase	L	100	Tick	0.0029	0	0	0	0
101	viralRNA-dependentRNApolymerase	L	101	Tick	0.0023	0	0	0	0
102	viralRNA-dependentRNApolymerase	L	102	Tick	0.0007	0	0	0	0
103	viralRNA-dependentRNApolymerase	L	103	Tick	0.0007	0	0	0	0
104	viralRNA-dependentRNApolymerase	L	104	Tick	0.0005	0	0	0	0
105	viralRNA-dependentRNApolymerase	L	105	Tick	0.0022	0	0	0	0
106	viralRNA-dependentRNApolymerase	L	106	Tick	0.0043	0	0	0	0
107	viralRNA-dependentRNApolymerase	L	107	Tick	0.0022	0	0	0	0
108	viralRNA-dependentRNApolymerase	L	108	Tick	0.0034	0	0	0	0
109	viralRNA-dependentRNApolymerase	L	109	Tick	0.0013	0	0	0	0
110	viralRNA-dependentRNApolymerase	L	110	Tick	0.0007	0	0	0	0
111	viralRNA-dependentRNApolymerase	L	111	Tick	0.0032	0	0	0	0
112	viralRNA-dependentRNApolymerase	L	112	Tick	0.0022	0	0	0	0
113	viralRNA-dependentRNApolymerase	L	113	Tick	0.0017	0	0	0	0
114	viralRNA-dependentRNApolymerase	L	114	Tick	0.0009	0	0	0	0
115	viralRNA-dependentRNApolymerase	L	115	Tick	0.0028	0	0	0	0
116	viralRNA-dependentRNApolymerase	L	116	Tick	0.0033	0	0	0	0
117	viralRNA-dependentRNApolymerase	L	117	Tick	0.0026	0	0	0	0
118	viralRNA-dependentRNApolymerase	L	118	Tick	0.0012	0	0	0	0
119	viralRNA-dependentRNApolymerase	L	119	Tick	0.0019	0	0	0	0
120	viralRNA-dependentRNApolymerase	L	120	Tick	0.0021	0	0	0	0
121	viralRNA-dependentRNApolymerase	L	121	Tick	0.0014	0	0	0	0
122	viralRNA-dependentRNApolymerase	L	122	Tick	0.0028	0	0	0	0
123	viralRNA-dependentRNApolymerase	L	123	Tick	0.0009	0	0	0	0
124	viralRNA-dependentRNApolymerase	L	124	Tick	0.0005	0	0	0	0
125	viralRNA-dependentRNApolymerase	L	125	Tick	0.0026	0	0	0	0
126	viralRNA-dependentRNApolymerase	L	126	Tick	0.0012	0	0	0	0
127	viralRNA-dependentRNApolymerase	L	127	Tick	0.0005	0	0	0	0
128	viralRNA-dependentRNApolymerase	L	128	Tick	0.0019	0	0	0	0
129	viralRNA-dependentRNApolymerase	L	129	Tick	0.0007	0	0	0	0
130	viralRNA-dependentRNApolymerase	L	130	Tick	0.0041	0	0	0	0
131	viralRNA-dependentRNApolymerase	L	131	Tick	0.0014	0	0	0	0
132	viralRNA-dependentRNApolymerase	L	132	Tick	0.001	0	0	0	0
133	viralRNA-dependentRNApolymerase	L	133	Tick	0.0009	0	0	0	0
134	viralRNA-dependentRNApolymerase	L	134	Tick	0.0017	0	0	0	0
135	viralRNA-dependentRNApolymerase	L	135	Tick	0.0016	0	0	0	0
136	viralRNA-dependentRNApolymerase	L	136	Tick	0.0014	0	0	0	0
137	viralRNA-dependentRNApolymerase	L	137	Tick	0.0023	0	0	0	0
138	viralRNA-dependentRNApolymerase	L	138	Tick	0.001	0	0	0	0
139	viralRNA-dependentRNApolymerase	L	139	Tick	0.0009	0	0	0	0
140	viralRNA-dependentRNApolymerase	L	140	Tick	0.002	0	0	0	0
141	viralRNA-dependentRNApolymerase	L	141	Tick	0.0017	0	0	0	0
142	viralRNA-dependentRNApolymerase	L	142	Tick	0.0017	0	0	0	0
143	viralRNA-dependentRNApolymerase	L	143	Tick	0.0012	0	0	0	0
144	viralRNA-dependentRNApolymerase	L	144	Tick	0.0019	0	0	0	0
145	viralRNA-dependentRNApolymerase	L	145	Tick	0.0017	0	0	0	0
146	viralRNA-dependentRNApolymerase	L	146	Tick	0.0016	0	0	0	0
147	viralRNA-dependentRNApolymerase	L	147	Tick	0.001	0	0	0	0
148	viralRNA-dependentRNApolymerase	L	148	Tick	0.0023	0	0	0	0
149	viralRNA-dependentRNApolymerase	L	149	Tick	0.0017	0	0	0	0
150	viralRNA-dependentRNApolymerase	L	150	Tick	0.0016	0	0	0	0
151	viralRNA-dependentRNApolymerase	L	151	Tick	0.003	0	0	0	0
152	viralRNA-dependentRNApolymerase	L	152	Tick	0.0013	0	0	0	0
153	viralRNA-dependentRNApolymerase	L	153	Tick	0.0006	0	0	0	0
154	viralRNA-dependentRNApolymerase	L	154	Tick	0.0017	0	0	0	0
155	viralRNA-dependentRNApolymerase	L	155	Tick	0.0012	0	0	0	0
156	viralRNA-dependentRNApolymerase	L	156	Tick	0.0027	0	0	0	0
157	viralRNA-dependentRNApolymerase	L	157	Tick	0.002	0	0	0	0
158	viralRNA-dependentRNApolymerase	L	158	Tick	0.0017	0	0	0	0
159	viralRNA-dependentRNApolymerase	L	159	Tick	0.0027	0	0	0	0
160	viralRNA-dependentRNApolymerase	L	160	Tick	0.0017	0	0	0	0
161	viralRNA-dependentRNApolymerase	L	161	Tick	0.0025	0	0	0	0
162	viralRNA-dependentRNApolymerase	L	162	Tick	0.0012	0	0	0	0
163	viralRNA-dependentRNApolymerase	L	163	Tick	0.0016	0	0	0	0
164	viralRNA-dependentRNApolymerase	L	164	Tick	0.0017	0	0	0	0
165	viralRNA-dependentRNApolymerase	L	165	Tick	0.0041	0	0	0	0
166	viralRNA-dependentRNApolymerase	L	166	Tick	0.0025	0	0	0	0
167	viralRNA-dependentRNApolymerase	L	167	Tick	0.0013	0	0	0	0
168	viralRNA-dependentRNApolymerase	L	168	Tick	0	0	0	0	0
169	viralRNA-dependentRNApolymerase	L	169	Tick	0	0	0	0	0
170	viralRNA-dependentRNApolymerase	L	170	Tick	0.0001	0	0	0	0
171	viralRNA-dependentRNApolymerase	L	171	Tick	0.0001	0	0	0	0
172	viralRNA-dependentRNApolymerase	L	172	Tick	0.0001	0	0	0	0
173	viralRNA-dependentRNApolymerase	L	173	Tick	0	0	0	0	0
174	viralRNA-dependentRNApolymerase	L	174	Tick	0.0002	0	0	0	0
175	viralRNA-dependentRNApolymerase	L	175	Tick	0	0	0	0	0
176	viralRNA-dependentRNApolymerase	L	176	Tick	0	0	0	0	0
177	viralRNA-dependentRNApolymerase	L	177	Tick	0	0	0	0	0
178	viralRNA-dependentRNApolymerase	L	178	Tick	0	0	0	0	0
179	viralRNA-dependentRNApolymerase	L	179	Tick	0.0001	0	0	0	0
180	viralRNA-dependentRNApolymerase	L	180	Tick	0	0	0	0	0
181	viralRNA-dependentRNApolymerase	L	181	Tick	0.0002	0	0	0	0
182	viralRNA-dependentRNApolymerase	L	182	Tick	0	0	0	0	0
183	viralRNA-dependentRNApolymerase	L	183	Tick	0.0001	0	0	0	0
184	viralRNA-dependentRNApolymerase	L	184	Tick	0.0001	0	0	0	0
185	viralRNA-dependentRNApolymerase	L	185	Tick	0	0	0	0	0
186	viralRNA-dependentRNApolymerase	L	186	Tick	0.0001	0	0	0	0
187	viralRNA-dependentRNApolymerase	L	187	Tick	0.0001	0	0	0	0
188	viralRNA-dependentRNApolymerase	L	188	Tick	0.0001	0	0	0	0
189	viralRNA-dependentRNApolymerase	L	189	Tick	0.0014	0	0	0	0
190	viralRNA-dependentRNApolymerase	L	190	Tick	0.0027	0	0	0	0
191	viralRNA-dependentRNApolymerase	L	191	Tick	0.0013	0	0	0	0
192	viralRNA-dependentRNApolymerase	L	192	Tick	0.001	0	0	0	0
193	viralRNA-dependentRNApolymerase	L	193	Tick	0.0012	0	0	0	0
194	viralRNA-dependentRNApolymerase	L	194	Tick	0.0032	0	0	0	0
195	viralRNA-dependentRNApolymerase	L	195	Tick	0.0022	0	0	0	0
196	viralRNA-dependentRNApolymerase	L	196	Tick	0.0041	0	0	0	0
197	viralRNA-dependentRNApolymerase	L	197	Tick	0.001	0	0	0	0
198	viralRNA-dependentRNApolymerase	L	198	Tick	0.0047	0	0	0	0
199	viralRNA-dependentRNApolymerase	L	199	Tick	0.0004	0	0	0	0
200	viralRNA-dependentRNApolymerase	L	200	Tick	0.0006	0	0	0	0
201	viralRNA-dependentRNApolymerase	L	201	Tick	0.0026	0	0	0	0
202	viralRNA-dependentRNApolymerase	L	202	Tick	0.001	0	0	0	0
203	viralRNA-dependentRNApolymerase	L	203	Tick	0.0005	0	0	0	0
204	viralRNA-dependentRNApolymerase	L	204	Tick	0.001	0	0	0	0
205	viralRNA-dependentRNApolymerase	L	205	Tick	0.0041	0	0	0	0
206	viralRNA-dependentRNApolymerase	L	206	Tick	0.0009	0	0	0	0
207	viralRNA-dependentRNApolymerase	L	207	Tick	0.0011	0	0	0	0
208	viralRNA-dependentRNApolymerase	L	208	Tick	0.0006	0	0	0	0
209	viralRNA-dependentRNApolymerase	L	209	Tick	0.0025	0	0	0	0
210	viralRNA-dependentRNApolymerase	L	210	Tick	0.0031	0	0	0	0
211	viralRNA-dependentRNApolymerase	L	211	Tick	0.0006	0	0	0	0
212	viralRNA-dependentRNApolymerase	L	212	Tick	0.0022	0	0	0	0
213	viralRNA-dependentRNApolymerase	L	213	Tick	0.0045	0	0	0	0
214	viralRNA-dependentRNApolymerase	L	214	Tick	0.0024	0	0	0	0
215	viralRNA-dependentRNApolymerase	L	215	Tick	0.0006	0	0	0	0
216	viralRNA-dependentRNApolymerase	L	216	Tick	0.0008	0	0	0	0
217	viralRNA-dependentRNApolymerase	L	217	Tick	0.0019	0	0	0	0
218	viralRNA-dependentRNApolymerase	L	218	Tick	0.0015	0	0	0	0
219	viralRNA-dependentRNApolymerase	L	219	Tick	0.0009	0	0	0	0
220	viralRNA-dependentRNApolymerase	L	220	Tick	0.0024	0	0	0	0
221	viralRNA-dependentRNApolymerase	L	221	Tick	0.001	0	0	0	0
222	viralRNA-dependentRNApolymerase	L	222	Tick	0.0028	0	0	0	0
223	viralRNA-dependentRNApolymerase	L	223	Tick	0.0008	0	0	0	0
224	viralRNA-dependentRNApolymerase	L	224	Tick	0.0014	0	0	0	0
225	viralRNA-dependentRNApolymerase	L	225	Tick	0.0011	0	0	0	0
226	viralRNA-dependentRNApolymerase	L	226	Tick	0.0029	0	0	0	0
227	viralRNA-dependentRNApolymerase	L	227	Tick	0.001	0	0	0	0
228	viralRNA-dependentRNApolymerase	L	228	Tick	0.0014	0	0	0	0
229	viralRNA-dependentRNApolymerase	L	229	Tick	0.0018	0	0	0	0
230	viralRNA-dependentRNApolymerase	L	230	Tick	0.0028	0	0	0	0
231	viralRNA-dependentRNApolymerase	L	231	Tick	0.001	0	0	0	0
232	viralRNA-dependentRNApolymerase	L	232	Tick	0.0027	0	0	0	0
233	viralRNA-dependentRNApolymerase	L	233	Tick	0.0011	0	0	0	0
234	viralRNA-dependentRNApolymerase	L	234	Tick	0.0015	0	0	0	0
235	viralRNA-dependentRNApolymerase	L	235	Tick	0.0014	0	0	0	0
236	viralRNA-dependentRNApolymerase	L	236	Tick	0.0019	0	0	0	0
237	viralRNA-dependentRNApolymerase	L	237	Tick	0.0014	0	0	0	0
238	viralRNA-dependentRNApolymerase	L	238	Tick	0.0011	0	0	0	0
239	viralRNA-dependentRNApolymerase	L	239	Tick	0.0013	0	0	0	0
240	viralRNA-dependentRNApolymerase	L	240	Tick	0.0033	0	0	0	0
241	viralRNA-dependentRNApolymerase	L	241	Tick	0.0013	0	0	0	0
242	viralRNA-dependentRNApolymerase	L	242	Tick	0.0017	0	0	0	0
243	viralRNA-dependentRNApolymerase	L	243	Tick	0.0008	0	0	0	0
244	viralRNA-dependentRNApolymerase	L	244	Tick	0.0011	0	0	0	0
245	viralRNA-dependentRNApolymerase	L	245	Tick	0.0009	0	0	0	0
246	viralRNA-dependentRNApolymerase	L	246	Tick	0.0023	0	0	0	0
247	viralRNA-dependentRNApolymerase	L	247	Tick	0.0017	0	0	0	0
248	viralRNA-dependentRNApolymerase	L	248	Tick	0.0014	0	0	0	0
249	viralRNA-dependentRNApolymerase	L	249	Tick	0.0014	0	0	0	0
250	viralRNA-dependentRNApolymerase	L	250	Tick	0.0005	0	0	0	0
251	viralRNA-dependentRNApolymerase	L	251	Tick	0.0006	0	0	0	0
252	viralRNA-dependentRNApolymerase	L	252	Tick	0.0009	0	0	0	0
253	viralRNA-dependentRNApolymerase	L	253	Tick	0.0015	0	0	0	0
254	viralRNA-dependentRNApolymerase	L	254	Tick	0.0015	0	0	0	0
255	viralRNA-dependentRNApolymerase	L	255	Tick	0.0014	0	0	0	0
256	viralRNA-dependentRNApolymerase	L	256	Tick	0.0006	0	0	0	0
257	viralRNA-dependentRNApolymerase	L	257	Tick	0.0018	0	0	0	0
258	viralRNA-dependentRNApolymerase	L	258	Tick	0.0012	0	0	0	0
259	viralRNA-dependentRNApolymerase	L	259	Tick	0.0016	0	0	0	0
260	viralRNA-dependentRNApolymerase	L	260	Tick	0.0013	0	0	0	0
261	viralRNA-dependentRNApolymerase	L	261	Tick	0.0012	0	0	0	0
262	viralRNA-dependentRNApolymerase	L	262	Tick	0.0021	0	0	0	0
263	viralRNA-dependentRNApolymerase	L	263	Tick	0.0004	0	0	0	0
264	viralRNA-dependentRNApolymerase	L	264	Tick	0.002	0	0	0	0
265	viralRNA-dependentRNApolymerase	L	265	Tick	0.0013	0	0	0	0
266	viralRNA-dependentRNApolymerase	L	266	Tick	0.003	0	0	0	0
267	viralRNA-dependentRNApolymerase	L	267	Tick	0.0004	0	0	0	0
268	viralRNA-dependentRNApolymerase	L	268	Tick	0.0005	0	0	0	0
269	viralRNA-dependentRNApolymerase	L	269	Tick	0.0011	0	0	0	0
270	viralRNA-dependentRNApolymerase	L	270	Tick	0.0014	0	0	0	0
271	viralRNA-dependentRNApolymerase	L	271	Tick	0.0016	0	0	0	0
272	viralRNA-dependentRNApolymerase	L	272	Tick	0.0024	0	0	0	0
273	viralRNA-dependentRNApolymerase	L	273	Tick	0.0028	0	0	0	0
274	viralRNA-dependentRNApolymerase	L	274	Tick	0.0021	0	0	0	0
275	viralRNA-dependentRNApolymerase	L	275	Tick	0.0038	0	0	0	0
276	viralRNA-dependentRNApolymerase	L	276	Tick	0.0011	0	0	0	0
277	viralRNA-dependentRNApolymerase	L	277	Tick	0.0019	0	0	0	0
278	viralRNA-dependentRNApolymerase	L	278	Tick	0.0022	0	0	0	0
279	viralRNA-dependentRNApolymerase	L	279	Tick	0.0014	0	0	0	0
280	viralRNA-dependentRNApolymerase	L	280	Tick	0.0019	0	0	0	0
281	viralRNA-dependentRNApolymerase	L	281	Tick	0.0011	0	0	0	0
282	viralRNA-dependentRNApolymerase	L	282	Tick	0.0012	0	0	0	0
283	viralRNA-dependentRNApolymerase	L	283	Tick	0.0023	0	0	0	0
284	viralRNA-dependentRNApolymerase	L	284	Tick	0.0008	0	0	0	0
285	viralRNA-dependentRNApolymerase	L	285	Tick	0.0012	0	0	0	0
286	viralRNA-dependentRNApolymerase	L	286	Tick	0.0023	0	0	0	0
287	viralRNA-dependentRNApolymerase	L	287	Tick	0.0019	0	0	0	0
288	viralRNA-dependentRNApolymerase	L	288	Tick	0.0017	0	0	0	0
289	viralRNA-dependentRNApolymerase	L	289	Tick	0.0023	0	0	0	0
290	viralRNA-dependentRNApolymerase	L	290	Tick	0.0028	0	0	0	0
291	viralRNA-dependentRNApolymerase	L	291	Tick	0.003	0	0	0	0
292	viralRNA-dependentRNApolymerase	L	292	Tick	0.0002	0	0	0	0
293	viralRNA-dependentRNApolymerase	L	293	Tick	0	0	0	0	0
294	viralRNA-dependentRNApolymerase	L	294	Tick	0	0	0	0	0
295	viralRNA-dependentRNApolymerase	L	295	Tick	0.0002	0	0	0	0
296	viralRNA-dependentRNApolymerase	L	296	Tick	0.0003	0	0	0	0
297	viralRNA-dependentRNApolymerase	L	297	Tick	0	0	0	0	0
298	viralRNA-dependentRNApolymerase	L	298	Tick	0.0002	0	0	0	0
299	viralRNA-dependentRNApolymerase	L	299	Tick	0.0001	0	0	0	0
300	viralRNA-dependentRNApolymerase	L	300	Tick	0.0002	0	0	0	0
301	viralRNA-dependentRNApolymerase	L	301	Tick	0.0007	0	0	0	0
302	viralRNA-dependentRNApolymerase	L	302	Tick	0	0	0	0	0
303	viralRNA-dependentRNApolymerase	L	303	Tick	0	0	0	0	0
304	viralRNA-dependentRNApolymerase	L	304	Tick	0	0	0	0	0
305	viralRNA-dependentRNApolymerase	L	305	Tick	0	0	0	0	0
306	viralRNA-dependentRNApolymerase	L	306	Tick	0	0	0	0	0
307	viralRNA-dependentRNApolymerase	L	307	Tick	0	0	0	0	0
308	viralRNA-dependentRNApolymerase	L	308	Tick	0	0	0	0	0
309	viralRNA-dependentRNApolymerase	L	309	Tick	0	0	0	0	0
310	viralRNA-dependentRNApolymerase	L	310	Tick	0	0	0	0	0
311	viralRNA-dependentRNApolymerase	L	311	Tick	0	0	0	0	0
312	viralRNA-dependentRNApolymerase	L	312	Tick	0	0	0	0	0
313	viralRNA-dependentRNApolymerase	L	313	Tick	0	0	0	0	0
314	viralRNA-dependentRNApolymerase	L	314	Tick	0	0	0	0	0
315	viralRNA-dependentRNApolymerase	L	315	Tick	0	0	0	0	0
316	viralRNA-dependentRNApolymerase	L	316	Tick	0	0	0	0	0
317	viralRNA-dependentRNApolymerase	L	317	Tick	0	0	0	0	0
318	viralRNA-dependentRNApolymerase	L	318	Tick	0	0	0	0	0
319	viralRNA-dependentRNApolymerase	L	319	Tick	0	0	0	0	0
320	viralRNA-dependentRNApolymerase	L	320	Tick	0.0003	0	0	0	0
321	viralRNA-dependentRNApolymerase	L	321	Tick	0.0012	0	0	0	0
322	viralRNA-dependentRNApolymerase	L	322	Tick	0.0012	0	0	0	0
323	viralRNA-dependentRNApolymerase	L	323	Tick	0.0004	0	0	0	0
324	viralRNA-dependentRNApolymerase	L	324	Tick	0.0013	0	0	0	0
325	viralRNA-dependentRNApolymerase	L	325	Tick	0.0004	0	0	0	0
326	viralRNA-dependentRNApolymerase	L	326	Tick	0.0004	0	0	0	0
327	viralRNA-dependentRNApolymerase	L	327	Tick	0.0014	0	0	0	0
328	viralRNA-dependentRNApolymerase	L	328	Tick	0.0004	0	0	0	0
329	viralRNA-dependentRNApolymerase	L	329	Tick	0.0004	0	0	0	0
330	viralRNA-dependentRNApolymerase	L	330	Tick	0.0014	0	0	0	0
331	viralRNA-dependentRNApolymerase	L	331	Tick	0.0004	0	0	0	0
332	viralRNA-dependentRNApolymerase	L	332	Tick	0.0004	0	0	0	0
333	viralRNA-dependentRNApolymerase	L	333	Tick	0	0	0	0	0
334	viralRNA-dependentRNApolymerase	L	334	Tick	0	0	0	0	0
335	viralRNA-dependentRNApolymerase	L	335	Tick	0.0007	0	0	0	0
336	viralRNA-dependentRNApolymerase	L	336	Tick	0.0004	0	0	0	0
337	viralRNA-dependentRNApolymerase	L	337	Tick	0.0004	0	0	0	0
338	viralRNA-dependentRNApolymerase	L	338	Tick	0.0004	0	0	0	0
339	viralRNA-dependentRNApolymerase	L	339	Tick	0.0004	0	0	0	0
340	viralRNA-dependentRNApolymerase	L	340	Tick	0.0004	0	0	0	0
341	viralRNA-dependentRNApolymerase	L	341	Tick	0.0011	0	0	0	0
342	viralRNA-dependentRNApolymerase	L	342	Tick	0.0004	0	0	0	0
343	viralRNA-dependentRNApolymerase	L	343	Tick	0.0025	0	0	0	0
344	viralRNA-dependentRNApolymerase	L	344	Tick	0.0007	0	0	0	0
345	viralRNA-dependentRNApolymerase	L	345	Tick	0.0007	0	0	0	0
346	viralRNA-dependentRNApolymerase	L	346	Tick	0.0007	0	0	0	0
347	viralRNA-dependentRNApolymerase	L	347	Tick	0.0014	0	0	0	0
348	viralRNA-dependentRNApolymerase	L	348	Tick	0.0007	0	0	0	0
349	viralRNA-dependentRNApolymerase	L	349	Tick	0.0004	0	0	0	0
350	viralRNA-dependentRNApolymerase	L	350	Tick	0.0004	0	0	0	0
351	viralRNA-dependentRNApolymerase	L	351	Tick	0.0014	0	0	0	0
352	viralRNA-dependentRNApolymerase	L	352	Tick	0.0011	0	0	0	0
353	viralRNA-dependentRNApolymerase	L	353	Tick	0.0011	0	0	0	0
354	viralRNA-dependentRNApolymerase	L	354	Tick	0	0	0	0	0
355	viralRNA-dependentRNApolymerase	L	355	Tick	0.0014	0	0	0	0
356	viralRNA-dependentRNApolymerase	L	356	Tick	0.0011	0	0	0	0
357	viralRNA-dependentRNApolymerase	L	357	Tick	0.0004	0	0	0	0
358	viralRNA-dependentRNApolymerase	L	358	Tick	0.0014	0	0	0	0
359	viralRNA-dependentRNApolymerase	L	359	Tick	0.0022	0	0	0	0
360	viralRNA-dependentRNApolymerase	L	360	Tick	0.0007	0	0	0	0
361	viralRNA-dependentRNApolymerase	L	361	Tick	0.0011	0	0	0	0
362	viralRNA-dependentRNApolymerase	L	362	Tick	0.0004	0	0	0	0
363	viralRNA-dependentRNApolymerase	L	363	Tick	0.0011	0	0	0	0
364	viralRNA-dependentRNApolymerase	L	364	Tick	0.0007	0	0	0	0
365	viralRNA-dependentRNApolymerase	L	365	Tick	0.0004	0	0	0	0
366	viralRNA-dependentRNApolymerase	L	366	Tick	0.0022	0	0	0	0
367	viralRNA-dependentRNApolymerase	L	367	Tick	0.0011	0	0	0	0
368	viralRNA-dependentRNApolymerase	L	368	Tick	0.0014	0	0	0	0
369	viralRNA-dependentRNApolymerase	L	369	Tick	0.0011	0	0	0	0
370	viralRNA-dependentRNApolymerase	L	370	Tick	0.0007	0	0	0	0
371	viralRNA-dependentRNApolymerase	L	371	Tick	0.0004	0	0	0	0
372	viralRNA-dependentRNApolymerase	L	372	Tick	0.0025	0	0	0	0
373	viralRNA-dependentRNApolymerase	L	373	Tick	0.0018	0	0	0	0
374	viralRNA-dependentRNApolymerase	L	374	Tick	0.0011	0	0	0	0
375	viralRNA-dependentRNApolymerase	L	375	Tick	0.0018	0	0	0	0
376	viralRNA-dependentRNApolymerase	L	376	Tick	0.0014	0	0	0	0
377	viralRNA-dependentRNApolymerase	L	377	Tick	0.0004	0	0	0	0
378	viralRNA-dependentRNApolymerase	L	378	Tick	0.0004	0	0	0	0
379	viralRNA-dependentRNApolymerase	L	379	Tick	0.0011	0	0	0	0
380	viralRNA-dependentRNApolymerase	L	380	Tick	0.0011	0	0	0	0
381	viralRNA-dependentRNApolymerase	L	381	Tick	0	0	0	0	0
382	viralRNA-dependentRNApolymerase	L	382	Tick	0.0007	0	0	0	0
383	viralRNA-dependentRNApolymerase	L	383	Tick	0.0058	0	0	0	0
384	viralRNA-dependentRNApolymerase	L	384	Tick	0.0007	0	0	0	0
385	viralRNA-dependentRNApolymerase	L	385	Tick	0.0029	0	0	0	0
386	viralRNA-dependentRNApolymerase	L	386	Tick	0.0018	0	0	0	0
387	viralRNA-dependentRNApolymerase	L	387	Tick	0.0022	0	0	0	0
388	viralRNA-dependentRNApolymerase	L	388	Tick	0.0011	0	0	0	0
389	viralRNA-dependentRNApolymerase	L	389	Tick	0.0007	0	0	0	0
390	viralRNA-dependentRNApolymerase	L	390	Tick	0.0004	0	0	0	0
391	viralRNA-dependentRNApolymerase	L	391	Tick	0.0007	0	0	0	0
392	viralRNA-dependentRNApolymerase	L	392	Tick	0.0004	0	0	0	0
393	viralRNA-dependentRNApolymerase	L	393	Tick	0	0	0	0	0
394	viralRNA-dependentRNApolymerase	L	394	Tick	0.0033	0	0	0	0
395	viralRNA-dependentRNApolymerase	L	395	Tick	0.0007	0	0	0	0
396	viralRNA-dependentRNApolymerase	L	396	Tick	0	0	0	0	0
397	viralRNA-dependentRNApolymerase	L	397	Tick	0.0004	0	0	0	0
398	viralRNA-dependentRNApolymerase	L	398	Tick	0.0014	0	0	0	0
399	viralRNA-dependentRNApolymerase	L	399	Tick	0.0007	0	0	0	0
400	viralRNA-dependentRNApolymerase	L	400	Tick	0.0004	0	0	0	0
401	viralRNA-dependentRNApolymerase	L	401	Tick	0.0007	0	0	0	0
402	viralRNA-dependentRNApolymerase	L	402	Tick	0	0	0	0	0
403	viralRNA-dependentRNApolymerase	L	403	Tick	0.0018	0	0	0	0
404	viralRNA-dependentRNApolymerase	L	404	Tick	0.0007	0	0	0	0
405	viralRNA-dependentRNApolymerase	L	405	Tick	0.0004	0	0	0	0
406	viralRNA-dependentRNApolymerase	L	406	Tick	0.0011	0	0	0	0
407	viralRNA-dependentRNApolymerase	L	407	Tick	0.0004	0	0	0	0
408	viralRNA-dependentRNApolymerase	L	408	Tick	0.0018	0	0	0	0
409	viralRNA-dependentRNApolymerase	L	409	Tick	0.0047	0	0	0	0
410	viralRNA-dependentRNApolymerase	L	410	Tick	0.0011	0	0	0	0
411	viralRNA-dependentRNApolymerase	L	411	Tick	0.0029	0	0	0	0
412	viralRNA-dependentRNApolymerase	L	412	Tick	0.0011	0	0	0	0
413	viralRNA-dependentRNApolymerase	L	413	Tick	0.0018	0	0	0	0
414	viralRNA-dependentRNApolymerase	L	414	Tick	0.0015	0	0	0	0
415	viralRNA-dependentRNApolymerase	L	415	Tick	0.0004	0	0	0	0
416	viralRNA-dependentRNApolymerase	L	416	Tick	0.0015	0	0	0	0
417	viralRNA-dependentRNApolymerase	L	417	Tick	0.0004	0	0	0	0
418	viralRNA-dependentRNApolymerase	L	418	Tick	0.0018	0	0	0	0
419	viralRNA-dependentRNApolymerase	L	419	Tick	0.0004	0	0	0	0
420	viralRNA-dependentRNApolymerase	L	420	Tick	0.0018	0	0	0	0
421	viralRNA-dependentRNApolymerase	L	421	Tick	0.0015	0	0	0	0
422	viralRNA-dependentRNApolymerase	L	422	Tick	0.0055	0	0	0	0
423	viralRNA-dependentRNApolymerase	L	423	Tick	0	0	0	0	0
424	viralRNA-dependentRNApolymerase	L	424	Tick	0	0	0	0	0
425	viralRNA-dependentRNApolymerase	L	425	Tick	0	0	0	0	0
426	viralRNA-dependentRNApolymerase	L	426	Tick	0.0004	0	0	0	0
427	viralRNA-dependentRNApolymerase	L	427	Tick	0	0	0	0	0
428	viralRNA-dependentRNApolymerase	L	428	Tick	0	0	0	0	0
429	viralRNA-dependentRNApolymerase	L	429	Tick	0	0	0	0	0
430	viralRNA-dependentRNApolymerase	L	430	Tick	0	0	0	0	0
431	viralRNA-dependentRNApolymerase	L	431	Tick	0	0	0	0	0
432	viralRNA-dependentRNApolymerase	L	432	Tick	0	0	0	0	0
433	viralRNA-dependentRNApolymerase	L	433	Tick	0	0	0	0	0
434	viralRNA-dependentRNApolymerase	L	434	Tick	0	0	0	0	0
435	viralRNA-dependentRNApolymerase	L	435	Tick	0	0	0	0	0
436	viralRNA-dependentRNApolymerase	L	436	Tick	0	0	0	0	0
437	viralRNA-dependentRNApolymerase	L	437	Tick	0	0	0	0	0
438	viralRNA-dependentRNApolymerase	L	438	Tick	0.0004	0	0	0	0
439	viralRNA-dependentRNApolymerase	L	439	Tick	0	0	0	0	0
440	viralRNA-dependentRNApolymerase	L	440	Tick	0	0	0	0	0
441	viralRNA-dependentRNApolymerase	L	441	Tick	0.0008	0	0	0	0
442	viralRNA-dependentRNApolymerase	L	442	Tick	0	0	0	0	0
443	viralRNA-dependentRNApolymerase	L	443	Tick	0	0	0	0	0
444	viralRNA-dependentRNApolymerase	L	444	Tick	0	0	0	0	0
445	viralRNA-dependentRNApolymerase	L	445	Tick	0.0039	0	0	0	0
446	viralRNA-dependentRNApolymerase	L	446	Tick	0	0	0	0	0
447	viralRNA-dependentRNApolymerase	L	447	Tick	0	0	0	0	0
448	viralRNA-dependentRNApolymerase	L	448	Tick	0	0	0	0	0
449	viralRNA-dependentRNApolymerase	L	449	Tick	0	0	0	0	0
450	viralRNA-dependentRNApolymerase	L	450	Tick	0	0	0	0	0
451	viralRNA-dependentRNApolymerase	L	451	Tick	0	0	0	0	0
452	viralRNA-dependentRNApolymerase	L	452	Tick	0	0	0	0	0
453	viralRNA-dependentRNApolymerase	L	453	Tick	0.0019	0	0	0	0
454	viralRNA-dependentRNApolymerase	L	454	Tick	0	0	0	0	0
455	viralRNA-dependentRNApolymerase	L	455	Tick	0	0	0	0	0
456	viralRNA-dependentRNApolymerase	L	456	Tick	0	0	0	0	0
457	viralRNA-dependentRNApolymerase	L	457	Tick	0	0	0	0	0
458	viralRNA-dependentRNApolymerase	L	458	Tick	0	0	0	0	0
459	viralRNA-dependentRNApolymerase	L	459	Tick	0	0	0	0	0
460	viralRNA-dependentRNApolymerase	L	460	Tick	0	0	0	0	0
461	viralRNA-dependentRNApolymerase	L	461	Tick	0	0	0	0	0
462	viralRNA-dependentRNApolymerase	L	462	Tick	0	0	0	0	0
463	viralRNA-dependentRNApolymerase	L	463	Tick	0	0	0	0	0
464	viralRNA-dependentRNApolymerase	L	464	Tick	0	0	0	0	0
465	viralRNA-dependentRNApolymerase	L	465	Tick	0	0	0	0	0
466	viralRNA-dependentRNApolymerase	L	466	Tick	0	0	0	0	0
467	viralRNA-dependentRNApolymerase	L	467	Tick	0	0	0	0	0
468	viralRNA-dependentRNApolymerase	L	468	Tick	0	0	0	0	0
469	viralRNA-dependentRNApolymerase	L	469	Tick	NA	NA	NA	NA	NA
470	viralRNA-dependentRNApolymerase	L	470	Tick	NA	NA	NA	NA	NA
471	viralRNA-dependentRNApolymerase	L	471	Tick	NA	NA	NA	NA	NA
472	viralRNA-dependentRNApolymerase	L	472	Tick	NA	NA	NA	NA	NA
473	viralRNA-dependentRNApolymerase	L	473	Tick	NA	NA	NA	NA	NA
474	viralRNA-dependentRNApolymerase	L	474	Tick	NA	NA	NA	NA	NA
475	viralRNA-dependentRNApolymerase	L	475	Tick	NA	NA	NA	NA	NA
476	viralRNA-dependentRNApolymerase	L	476	Tick	NA	NA	NA	NA	NA
477	viralRNA-dependentRNApolymerase	L	477	Tick	NA	NA	NA	NA	NA
478	viralRNA-dependentRNApolymerase	L	478	Tick	NA	NA	NA	NA	NA
479	viralRNA-dependentRNApolymerase	L	479	Tick	NA	NA	NA	NA	NA
480	viralRNA-dependentRNApolymerase	L	480	Tick	NA	NA	NA	NA	NA
481	viralRNA-dependentRNApolymerase	L	481	Tick	NA	NA	NA	NA	NA
482	viralRNA-dependentRNApolymerase	L	482	Tick	NA	NA	NA	NA	NA
483	viralRNA-dependentRNApolymerase	L	483	Tick	NA	NA	NA	NA	NA
484	viralRNA-dependentRNApolymerase	L	484	Tick	NA	NA	NA	NA	NA
485	viralRNA-dependentRNApolymerase	L	485	Tick	NA	NA	NA	NA	NA
486	viralRNA-dependentRNApolymerase	L	486	Tick	NA	NA	NA	NA	NA
487	viralRNA-dependentRNApolymerase	L	487	Tick	NA	NA	NA	NA	NA
488	viralRNA-dependentRNApolymerase	L	488	Tick	NA	NA	NA	NA	NA
489	viralRNA-dependentRNApolymerase	L	489	Tick	NA	NA	NA	NA	NA
490	viralRNA-dependentRNApolymerase	L	490	Tick	NA	NA	NA	NA	NA
491	viralRNA-dependentRNApolymerase	L	491	Tick	NA	NA	NA	NA	NA
492	viralRNA-dependentRNApolymerase	L	492	Tick	NA	NA	NA	NA	NA
493	viralRNA-dependentRNApolymerase	L	493	Tick	NA	NA	NA	NA	NA
494	viralRNA-dependentRNApolymerase	L	494	Tick	NA	NA	NA	NA	NA
495	viralRNA-dependentRNApolymerase	L	495	Tick	NA	NA	NA	NA	NA
496	viralRNA-dependentRNApolymerase	L	496	Tick	NA	NA	NA	NA	NA
497	viralRNA-dependentRNApolymerase	L	497	Tick	NA	NA	NA	NA	NA
498	viralRNA-dependentRNApolymerase	L	498	Tick	NA	NA	NA	NA	NA
499	viralRNA-dependentRNApolymerase	L	499	Tick	NA	NA	NA	NA	NA
500	viralRNA-dependentRNApolymerase	L	500	Tick	NA	NA	NA	NA	NA
501	viralRNA-dependentRNApolymerase	L	501	Tick	NA	NA	NA	NA	NA
502	viralRNA-dependentRNApolymerase	L	502	Tick	NA	NA	NA	NA	NA
503	viralRNA-dependentRNApolymerase	L	503	Tick	NA	NA	NA	NA	NA
504	viralRNA-dependentRNApolymerase	L	504	Tick	NA	NA	NA	NA	NA
505	viralRNA-dependentRNApolymerase	L	505	Tick	NA	NA	NA	NA	NA
506	viralRNA-dependentRNApolymerase	L	506	Tick	NA	NA	NA	NA	NA
507	viralRNA-dependentRNApolymerase	L	507	Tick	NA	NA	NA	NA	NA
508	viralRNA-dependentRNApolymerase	L	508	Tick	NA	NA	NA	NA	NA
509	viralRNA-dependentRNApolymerase	L	509	Tick	NA	NA	NA	NA	NA
510	viralRNA-dependentRNApolymerase	L	510	Tick	NA	NA	NA	NA	NA
511	viralRNA-dependentRNApolymerase	L	511	Tick	NA	NA	NA	NA	NA
512	viralRNA-dependentRNApolymerase	L	512	Tick	NA	NA	NA	NA	NA
513	viralRNA-dependentRNApolymerase	L	513	Tick	NA	NA	NA	NA	NA
514	viralRNA-dependentRNApolymerase	L	514	Tick	NA	NA	NA	NA	NA
515	viralRNA-dependentRNApolymerase	L	515	Tick	NA	NA	NA	NA	NA
516	viralRNA-dependentRNApolymerase	L	516	Tick	NA	NA	NA	NA	NA
517	viralRNA-dependentRNApolymerase	L	517	Tick	NA	NA	NA	NA	NA
518	viralRNA-dependentRNApolymerase	L	518	Tick	NA	NA	NA	NA	NA
519	viralRNA-dependentRNApolymerase	L	519	Tick	NA	NA	NA	NA	NA
520	viralRNA-dependentRNApolymerase	L	520	Tick	NA	NA	NA	NA	NA
521	viralRNA-dependentRNApolymerase	L	521	Tick	NA	NA	NA	NA	NA
522	viralRNA-dependentRNApolymerase	L	522	Tick	NA	NA	NA	NA	NA
523	viralRNA-dependentRNApolymerase	L	523	Tick	NA	NA	NA	NA	NA
524	viralRNA-dependentRNApolymerase	L	524	Tick	NA	NA	NA	NA	NA
525	viralRNA-dependentRNApolymerase	L	525	Tick	NA	NA	NA	NA	NA
526	viralRNA-dependentRNApolymerase	L	526	Tick	NA	NA	NA	NA	NA
527	viralRNA-dependentRNApolymerase	L	527	Tick	NA	NA	NA	NA	NA
528	viralRNA-dependentRNApolymerase	L	528	Tick	NA	NA	NA	NA	NA
529	viralRNA-dependentRNApolymerase	L	529	Tick	NA	NA	NA	NA	NA
530	viralRNA-dependentRNApolymerase	L	530	Tick	NA	NA	NA	NA	NA
531	viralRNA-dependentRNApolymerase	L	531	Tick	NA	NA	NA	NA	NA
532	viralRNA-dependentRNApolymerase	L	532	Tick	NA	NA	NA	NA	NA
533	viralRNA-dependentRNApolymerase	L	533	Tick	NA	NA	NA	NA	NA
534	viralRNA-dependentRNApolymerase	L	534	Tick	NA	NA	NA	NA	NA
535	viralRNA-dependentRNApolymerase	L	535	Tick	NA	NA	NA	NA	NA
536	viralRNA-dependentRNApolymerase	L	536	Tick	NA	NA	NA	NA	NA
537	viralRNA-dependentRNApolymerase	L	537	Tick	NA	NA	NA	NA	NA
538	viralRNA-dependentRNApolymerase	L	538	Tick	NA	NA	NA	NA	NA
539	viralRNA-dependentRNApolymerase	L	539	Tick	NA	NA	NA	NA	NA
540	viralRNA-dependentRNApolymerase	L	540	Tick	NA	NA	NA	NA	NA
541	viralRNA-dependentRNApolymerase	L	541	Tick	NA	NA	NA	NA	NA
542	viralRNA-dependentRNApolymerase	L	542	Tick	NA	NA	NA	NA	NA
543	viralRNA-dependentRNApolymerase	L	543	Tick	NA	NA	NA	NA	NA
544	viralRNA-dependentRNApolymerase	L	544	Tick	NA	NA	NA	NA	NA
545	viralRNA-dependentRNApolymerase	L	545	Tick	NA	NA	NA	NA	NA
546	viralRNA-dependentRNApolymerase	L	546	Tick	NA	NA	NA	NA	NA
547	viralRNA-dependentRNApolymerase	L	547	Tick	NA	NA	NA	NA	NA
548	viralRNA-dependentRNApolymerase	L	548	Tick	NA	NA	NA	NA	NA
549	viralRNA-dependentRNApolymerase	L	549	Tick	NA	NA	NA	NA	NA
550	viralRNA-dependentRNApolymerase	L	550	Tick	NA	NA	NA	NA	NA
551	viralRNA-dependentRNApolymerase	L	551	Tick	NA	NA	NA	NA	NA
552	viralRNA-dependentRNApolymerase	L	552	Tick	NA	NA	NA	NA	NA
553	viralRNA-dependentRNApolymerase	L	553	Tick	NA	NA	NA	NA	NA
554	viralRNA-dependentRNApolymerase	L	554	Tick	NA	NA	NA	NA	NA
555	viralRNA-dependentRNApolymerase	L	555	Tick	NA	NA	NA	NA	NA
556	viralRNA-dependentRNApolymerase	L	556	Tick	NA	NA	NA	NA	NA
557	viralRNA-dependentRNApolymerase	L	557	Tick	NA	NA	NA	NA	NA
558	viralRNA-dependentRNApolymerase	L	558	Tick	NA	NA	NA	NA	NA
559	viralRNA-dependentRNApolymerase	L	559	Tick	NA	NA	NA	NA	NA
560	viralRNA-dependentRNApolymerase	L	560	Tick	NA	NA	NA	NA	NA
561	viralRNA-dependentRNApolymerase	L	561	Tick	NA	NA	NA	NA	NA
562	viralRNA-dependentRNApolymerase	L	562	Tick	NA	NA	NA	NA	NA
563	viralRNA-dependentRNApolymerase	L	563	Tick	NA	NA	NA	NA	NA
564	viralRNA-dependentRNApolymerase	L	564	Tick	NA	NA	NA	NA	NA
565	viralRNA-dependentRNApolymerase	L	565	Tick	NA	NA	NA	NA	NA
566	viralRNA-dependentRNApolymerase	L	566	Tick	NA	NA	NA	NA	NA
567	viralRNA-dependentRNApolymerase	L	567	Tick	NA	NA	NA	NA	NA
568	viralRNA-dependentRNApolymerase	L	568	Tick	NA	NA	NA	NA	NA
569	viralRNA-dependentRNApolymerase	L	569	Tick	NA	NA	NA	NA	NA
570	viralRNA-dependentRNApolymerase	L	570	Tick	NA	NA	NA	NA	NA
571	viralRNA-dependentRNApolymerase	L	571	Tick	NA	NA	NA	NA	NA
572	viralRNA-dependentRNApolymerase	L	572	Tick	NA	NA	NA	NA	NA
573	viralRNA-dependentRNApolymerase	L	573	Tick	NA	NA	NA	NA	NA
574	viralRNA-dependentRNApolymerase	L	574	Tick	NA	NA	NA	NA	NA
575	viralRNA-dependentRNApolymerase	L	575	Tick	NA	NA	NA	NA	NA
576	viralRNA-dependentRNApolymerase	L	576	Tick	NA	NA	NA	NA	NA
577	viralRNA-dependentRNApolymerase	L	577	Tick	NA	NA	NA	NA	NA
578	viralRNA-dependentRNApolymerase	L	578	Tick	NA	NA	NA	NA	NA
579	viralRNA-dependentRNApolymerase	L	579	Tick	NA	NA	NA	NA	NA
580	viralRNA-dependentRNApolymerase	L	580	Tick	NA	NA	NA	NA	NA
581	viralRNA-dependentRNApolymerase	L	581	Tick	NA	NA	NA	NA	NA
582	viralRNA-dependentRNApolymerase	L	582	Tick	NA	NA	NA	NA	NA
583	viralRNA-dependentRNApolymerase	L	583	Tick	NA	NA	NA	NA	NA
584	viralRNA-dependentRNApolymerase	L	584	Tick	NA	NA	NA	NA	NA
585	viralRNA-dependentRNApolymerase	L	585	Tick	NA	NA	NA	NA	NA
586	viralRNA-dependentRNApolymerase	L	586	Tick	NA	NA	NA	NA	NA
587	viralRNA-dependentRNApolymerase	L	587	Tick	NA	NA	NA	NA	NA
588	viralRNA-dependentRNApolymerase	L	588	Tick	NA	NA	NA	NA	NA
589	viralRNA-dependentRNApolymerase	L	589	Tick	NA	NA	NA	NA	NA
590	viralRNA-dependentRNApolymerase	L	590	Tick	NA	NA	NA	NA	NA
591	viralRNA-dependentRNApolymerase	L	591	Tick	NA	NA	NA	NA	NA
592	viralRNA-dependentRNApolymerase	L	592	Tick	NA	NA	NA	NA	NA
593	viralRNA-dependentRNApolymerase	L	593	Tick	NA	NA	NA	NA	NA
594	viralRNA-dependentRNApolymerase	L	594	Tick	NA	NA	NA	NA	NA
595	viralRNA-dependentRNApolymerase	L	595	Tick	0	0	0	0	0
596	viralRNA-dependentRNApolymerase	L	596	Tick	0	0	0	0	0
597	viralRNA-dependentRNApolymerase	L	597	Tick	0	0	0	0	0
598	viralRNA-dependentRNApolymerase	L	598	Tick	0	0	0	0	0
599	viralRNA-dependentRNApolymerase	L	599	Tick	0	0	0	0	0
600	viralRNA-dependentRNApolymerase	L	600	Tick	0	0	0	0	0
601	viralRNA-dependentRNApolymerase	L	601	Tick	0	0	0	0	0
602	viralRNA-dependentRNApolymerase	L	602	Tick	0	0	0	0	0
603	viralRNA-dependentRNApolymerase	L	603	Tick	0	0	0	0	0
604	viralRNA-dependentRNApolymerase	L	604	Tick	0	0	0	0	0
605	viralRNA-dependentRNApolymerase	L	605	Tick	0	0	0	0	0
606	viralRNA-dependentRNApolymerase	L	606	Tick	0	0	0	0	0
607	viralRNA-dependentRNApolymerase	L	607	Tick	0	0	0	0	0
608	viralRNA-dependentRNApolymerase	L	608	Tick	0	0	0	0	0
609	viralRNA-dependentRNApolymerase	L	609	Tick	0	0	0	0	0
610	viralRNA-dependentRNApolymerase	L	610	Tick	0	0	0	0	0
611	viralRNA-dependentRNApolymerase	L	611	Tick	0	0	0	0	0
612	viralRNA-dependentRNApolymerase	L	612	Tick	0	0	0	0	0
613	viralRNA-dependentRNApolymerase	L	613	Tick	0	0	0	0	0
614	viralRNA-dependentRNApolymerase	L	614	Tick	0	0	0	0	0
615	viralRNA-dependentRNApolymerase	L	615	Tick	0	0	0	0	0
616	viralRNA-dependentRNApolymerase	L	616	Tick	0	0	0	0	0
617	viralRNA-dependentRNApolymerase	L	617	Tick	0.0049	0	0	0	0
618	viralRNA-dependentRNApolymerase	L	618	Tick	0	0	0	0	0
619	viralRNA-dependentRNApolymerase	L	619	Tick	0	0	0	0	0
620	viralRNA-dependentRNApolymerase	L	620	Tick	0	0	0	0	0
621	viralRNA-dependentRNApolymerase	L	621	Tick	0	0	0	0	0
622	viralRNA-dependentRNApolymerase	L	622	Tick	0	0	0	0	0
623	viralRNA-dependentRNApolymerase	L	623	Tick	0	0	0	0	0
624	viralRNA-dependentRNApolymerase	L	624	Tick	0	0	0	0	0
625	viralRNA-dependentRNApolymerase	L	625	Tick	0	0	0	0	0
626	viralRNA-dependentRNApolymerase	L	626	Tick	0	0	0	0	0
627	viralRNA-dependentRNApolymerase	L	627	Tick	0	0	0	0	0
628	viralRNA-dependentRNApolymerase	L	628	Tick	0	0	0	0	0
629	viralRNA-dependentRNApolymerase	L	629	Tick	0	0	0	0	0
630	viralRNA-dependentRNApolymerase	L	630	Tick	0	0	0	0	0
631	viralRNA-dependentRNApolymerase	L	631	Tick	0	0	0	0	0
632	viralRNA-dependentRNApolymerase	L	632	Tick	0.0048	0	0	0	0
633	viralRNA-dependentRNApolymerase	L	633	Tick	0	0	0	0	0
634	viralRNA-dependentRNApolymerase	L	634	Tick	0.0048	0	0	0	0
635	viralRNA-dependentRNApolymerase	L	635	Tick	0	0	0	0	0
636	viralRNA-dependentRNApolymerase	L	636	Tick	0	0	0	0	0
637	viralRNA-dependentRNApolymerase	L	637	Tick	0	0	0	0	0
638	viralRNA-dependentRNApolymerase	L	638	Tick	0	0	0	0	0
639	viralRNA-dependentRNApolymerase	L	639	Tick	0	0	0	0	0
640	viralRNA-dependentRNApolymerase	L	640	Tick	0	0	0	0	0
641	viralRNA-dependentRNApolymerase	L	641	Tick	0	0	0	0	0
642	viralRNA-dependentRNApolymerase	L	642	Tick	0	0	0	0	0
643	viralRNA-dependentRNApolymerase	L	643	Tick	0	0	0	0	0
644	viralRNA-dependentRNApolymerase	L	644	Tick	0	0	0	0	0
645	viralRNA-dependentRNApolymerase	L	645	Tick	0	0	0	0	0
646	viralRNA-dependentRNApolymerase	L	646	Tick	0	0	0	0	0
647	viralRNA-dependentRNApolymerase	L	647	Tick	0	0	0	0	0
648	viralRNA-dependentRNApolymerase	L	648	Tick	0	0	0	0	0
649	viralRNA-dependentRNApolymerase	L	649	Tick	0.0045	0	0	0	0
650	viralRNA-dependentRNApolymerase	L	650	Tick	0	0	0	0	0
651	viralRNA-dependentRNApolymerase	L	651	Tick	0	0	0	0	0
652	viralRNA-dependentRNApolymerase	L	652	Tick	0	0	0	0	0
653	viralRNA-dependentRNApolymerase	L	653	Tick	0	0	0	0	0
654	viralRNA-dependentRNApolymerase	L	654	Tick	0	0	0	0	0
655	viralRNA-dependentRNApolymerase	L	655	Tick	0	0	0	0	0
656	viralRNA-dependentRNApolymerase	L	656	Tick	0	0	0	0	0
657	viralRNA-dependentRNApolymerase	L	657	Tick	0	0	0	0	0
658	viralRNA-dependentRNApolymerase	L	658	Tick	0	0	0	0	0
659	viralRNA-dependentRNApolymerase	L	659	Tick	0.0045	0	0	0	0
660	viralRNA-dependentRNApolymerase	L	660	Tick	0.0045	0	0	0	0
661	viralRNA-dependentRNApolymerase	L	661	Tick	0	0	0	0	0
662	viralRNA-dependentRNApolymerase	L	662	Tick	0	0	0	0	0
663	viralRNA-dependentRNApolymerase	L	663	Tick	0	0	0	0	0
664	viralRNA-dependentRNApolymerase	L	664	Tick	0	0	0	0	0
665	viralRNA-dependentRNApolymerase	L	665	Tick	0	0	0	0	0
666	viralRNA-dependentRNApolymerase	L	666	Tick	0.0045	0	0	0	0
667	viralRNA-dependentRNApolymerase	L	667	Tick	0	0	0	0	0
668	viralRNA-dependentRNApolymerase	L	668	Tick	0.0045	0	0	0	0
669	viralRNA-dependentRNApolymerase	L	669	Tick	0	0	0	0	0
670	viralRNA-dependentRNApolymerase	L	670	Tick	0	0	0	0	0
671	viralRNA-dependentRNApolymerase	L	671	Tick	0	0	0	0	0
672	viralRNA-dependentRNApolymerase	L	672	Tick	0.0045	0	0	0	0
673	viralRNA-dependentRNApolymerase	L	673	Tick	0.0045	0	0	0	0
674	viralRNA-dependentRNApolymerase	L	674	Tick	0	0	0	0	0
675	viralRNA-dependentRNApolymerase	L	675	Tick	0.0046	0	0	0	0
676	viralRNA-dependentRNApolymerase	L	676	Tick	0.0046	0	0	0	0
677	viralRNA-dependentRNApolymerase	L	677	Tick	0.0046	0	0	0	0
678	viralRNA-dependentRNApolymerase	L	678	Tick	0	0	0	0	0
679	viralRNA-dependentRNApolymerase	L	679	Tick	0	0	0	0	0
680	viralRNA-dependentRNApolymerase	L	680	Tick	0	0	0	0	0
681	viralRNA-dependentRNApolymerase	L	681	Tick	0	0	0	0	0
682	viralRNA-dependentRNApolymerase	L	682	Tick	0	0	0	0	0
683	viralRNA-dependentRNApolymerase	L	683	Tick	0	0	0	0	0
684	viralRNA-dependentRNApolymerase	L	684	Tick	0.0045	0	0	0	0
685	viralRNA-dependentRNApolymerase	L	685	Tick	0	0	0	0	0
686	viralRNA-dependentRNApolymerase	L	686	Tick	0	0	0	0	0
687	viralRNA-dependentRNApolymerase	L	687	Tick	0	0	0	0	0
688	viralRNA-dependentRNApolymerase	L	688	Tick	0	0	0	0	0
689	viralRNA-dependentRNApolymerase	L	689	Tick	0	0	0	0	0
690	viralRNA-dependentRNApolymerase	L	690	Tick	0	0	0	0	0
691	viralRNA-dependentRNApolymerase	L	691	Tick	0.0045	0	0	0	0
692	viralRNA-dependentRNApolymerase	L	692	Tick	0	0	0	0	0
693	viralRNA-dependentRNApolymerase	L	693	Tick	0	0	0	0	0
694	viralRNA-dependentRNApolymerase	L	694	Tick	0	0	0	0	0
695	viralRNA-dependentRNApolymerase	L	695	Tick	0	0	0	0	0
696	viralRNA-dependentRNApolymerase	L	696	Tick	0	0	0	0	0
697	viralRNA-dependentRNApolymerase	L	697	Tick	0	0	0	0	0
698	viralRNA-dependentRNApolymerase	L	698	Tick	0	0	0	0	0
699	viralRNA-dependentRNApolymerase	L	699	Tick	0	0	0	0	0
700	viralRNA-dependentRNApolymerase	L	700	Tick	0	0	0	0	0
701	viralRNA-dependentRNApolymerase	L	701	Tick	0.0045	0	0	0	0
702	viralRNA-dependentRNApolymerase	L	702	Tick	0	0	0	0	0
703	viralRNA-dependentRNApolymerase	L	703	Tick	0.0045	0	0	0	0
704	viralRNA-dependentRNApolymerase	L	704	Tick	0	0	0	0	0
705	viralRNA-dependentRNApolymerase	L	705	Tick	0	0	0	0	0
706	viralRNA-dependentRNApolymerase	L	706	Tick	0	0	0	0	0
707	viralRNA-dependentRNApolymerase	L	707	Tick	0	0	0	0	0
708	viralRNA-dependentRNApolymerase	L	708	Tick	0	0	0	0	0
709	viralRNA-dependentRNApolymerase	L	709	Tick	0	0	0	0	0
710	viralRNA-dependentRNApolymerase	L	710	Tick	0	0	0	0	0
711	viralRNA-dependentRNApolymerase	L	711	Tick	0	0	0	0	0
712	viralRNA-dependentRNApolymerase	L	712	Tick	0	0	0	0	0
713	viralRNA-dependentRNApolymerase	L	713	Tick	0	0	0	0	0
714	viralRNA-dependentRNApolymerase	L	714	Tick	0	0	0	0	0
715	viralRNA-dependentRNApolymerase	L	715	Tick	0	0	0	0	0
716	viralRNA-dependentRNApolymerase	L	716	Tick	0	0	0	0	0
717	viralRNA-dependentRNApolymerase	L	717	Tick	0	0	0	0	0
718	viralRNA-dependentRNApolymerase	L	718	Tick	0	0	0	0	0
719	viralRNA-dependentRNApolymerase	L	719	Tick	0	0	0	0	0
720	viralRNA-dependentRNApolymerase	L	720	Tick	0	0	0	0	0
721	viralRNA-dependentRNApolymerase	L	721	Tick	0	0	0	0	0
722	viralRNA-dependentRNApolymerase	L	722	Tick	0	0	0	0	0
723	viralRNA-dependentRNApolymerase	L	723	Tick	0	0	0	0	0
724	viralRNA-dependentRNApolymerase	L	724	Tick	0	0	0	0	0
725	viralRNA-dependentRNApolymerase	L	725	Tick	0	0	0	0	0
726	viralRNA-dependentRNApolymerase	L	726	Tick	0	0	0	0	0
727	viralRNA-dependentRNApolymerase	L	727	Tick	0	0	0	0	0
728	viralRNA-dependentRNApolymerase	L	728	Tick	0	0	0	0	0
729	viralRNA-dependentRNApolymerase	L	729	Tick	0	0	0	0	0
730	viralRNA-dependentRNApolymerase	L	730	Tick	0	0	0	0	0
731	viralRNA-dependentRNApolymerase	L	731	Tick	0	0	0	0	0
732	viralRNA-dependentRNApolymerase	L	732	Tick	0	0	0	0	0
733	viralRNA-dependentRNApolymerase	L	733	Tick	0	0	0	0	0
734	viralRNA-dependentRNApolymerase	L	734	Tick	0	0	0	0	0
735	viralRNA-dependentRNApolymerase	L	735	Tick	0	0	0	0	0
736	viralRNA-dependentRNApolymerase	L	736	Tick	0	0	0	0	0
737	viralRNA-dependentRNApolymerase	L	737	Tick	0	0	0	0	0
738	viralRNA-dependentRNApolymerase	L	738	Tick	0	0	0	0	0
739	viralRNA-dependentRNApolymerase	L	739	Tick	0	0	0	0	0
740	viralRNA-dependentRNApolymerase	L	740	Tick	NA	NA	NA	NA	NA
741	viralRNA-dependentRNApolymerase	L	741	Tick	NA	NA	NA	NA	NA
742	viralRNA-dependentRNApolymerase	L	742	Tick	NA	NA	NA	NA	NA
743	viralRNA-dependentRNApolymerase	L	743	Tick	NA	NA	NA	NA	NA
744	viralRNA-dependentRNApolymerase	L	744	Tick	NA	NA	NA	NA	NA
745	viralRNA-dependentRNApolymerase	L	745	Tick	NA	NA	NA	NA	NA
746	viralRNA-dependentRNApolymerase	L	746	Tick	NA	NA	NA	NA	NA
747	viralRNA-dependentRNApolymerase	L	747	Tick	NA	NA	NA	NA	NA
748	viralRNA-dependentRNApolymerase	L	748	Tick	NA	NA	NA	NA	NA
749	viralRNA-dependentRNApolymerase	L	749	Tick	NA	NA	NA	NA	NA
750	viralRNA-dependentRNApolymerase	L	750	Tick	NA	NA	NA	NA	NA
751	viralRNA-dependentRNApolymerase	L	751	Tick	NA	NA	NA	NA	NA
752	viralRNA-dependentRNApolymerase	L	752	Tick	NA	NA	NA	NA	NA
753	viralRNA-dependentRNApolymerase	L	753	Tick	NA	NA	NA	NA	NA
754	viralRNA-dependentRNApolymerase	L	754	Tick	NA	NA	NA	NA	NA
755	viralRNA-dependentRNApolymerase	L	755	Tick	NA	NA	NA	NA	NA
756	viralRNA-dependentRNApolymerase	L	756	Tick	NA	NA	NA	NA	NA
757	viralRNA-dependentRNApolymerase	L	757	Tick	NA	NA	NA	NA	NA
758	viralRNA-dependentRNApolymerase	L	758	Tick	NA	NA	NA	NA	NA
759	viralRNA-dependentRNApolymerase	L	759	Tick	NA	NA	NA	NA	NA
760	viralRNA-dependentRNApolymerase	L	760	Tick	NA	NA	NA	NA	NA
761	viralRNA-dependentRNApolymerase	L	761	Tick	NA	NA	NA	NA	NA
762	viralRNA-dependentRNApolymerase	L	762	Tick	NA	NA	NA	NA	NA
763	viralRNA-dependentRNApolymerase	L	763	Tick	NA	NA	NA	NA	NA
764	viralRNA-dependentRNApolymerase	L	764	Tick	NA	NA	NA	NA	NA
765	viralRNA-dependentRNApolymerase	L	765	Tick	NA	NA	NA	NA	NA
766	viralRNA-dependentRNApolymerase	L	766	Tick	NA	NA	NA	NA	NA
767	viralRNA-dependentRNApolymerase	L	767	Tick	NA	NA	NA	NA	NA
768	viralRNA-dependentRNApolymerase	L	768	Tick	NA	NA	NA	NA	NA
769	viralRNA-dependentRNApolymerase	L	769	Tick	NA	NA	NA	NA	NA
770	viralRNA-dependentRNApolymerase	L	770	Tick	NA	NA	NA	NA	NA
771	viralRNA-dependentRNApolymerase	L	771	Tick	NA	NA	NA	NA	NA
772	viralRNA-dependentRNApolymerase	L	772	Tick	NA	NA	NA	NA	NA
773	viralRNA-dependentRNApolymerase	L	773	Tick	NA	NA	NA	NA	NA
774	viralRNA-dependentRNApolymerase	L	774	Tick	NA	NA	NA	NA	NA
775	viralRNA-dependentRNApolymerase	L	775	Tick	NA	NA	NA	NA	NA
776	viralRNA-dependentRNApolymerase	L	776	Tick	NA	NA	NA	NA	NA
777	viralRNA-dependentRNApolymerase	L	777	Tick	NA	NA	NA	NA	NA
778	viralRNA-dependentRNApolymerase	L	778	Tick	NA	NA	NA	NA	NA
779	viralRNA-dependentRNApolymerase	L	779	Tick	NA	NA	NA	NA	NA
780	viralRNA-dependentRNApolymerase	L	780	Tick	NA	NA	NA	NA	NA
781	viralRNA-dependentRNApolymerase	L	781	Tick	NA	NA	NA	NA	NA
782	viralRNA-dependentRNApolymerase	L	782	Tick	NA	NA	NA	NA	NA
783	viralRNA-dependentRNApolymerase	L	783	Tick	NA	NA	NA	NA	NA
784	viralRNA-dependentRNApolymerase	L	784	Tick	NA	NA	NA	NA	NA
785	viralRNA-dependentRNApolymerase	L	785	Tick	NA	NA	NA	NA	NA
786	viralRNA-dependentRNApolymerase	L	786	Tick	NA	NA	NA	NA	NA
787	viralRNA-dependentRNApolymerase	L	787	Tick	NA	NA	NA	NA	NA
788	viralRNA-dependentRNApolymerase	L	788	Tick	NA	NA	NA	NA	NA
789	viralRNA-dependentRNApolymerase	L	789	Tick	NA	NA	NA	NA	NA
790	viralRNA-dependentRNApolymerase	L	790	Tick	NA	NA	NA	NA	NA
791	viralRNA-dependentRNApolymerase	L	791	Tick	NA	NA	NA	NA	NA
792	viralRNA-dependentRNApolymerase	L	792	Tick	NA	NA	NA	NA	NA
793	viralRNA-dependentRNApolymerase	L	793	Tick	NA	NA	NA	NA	NA
794	viralRNA-dependentRNApolymerase	L	794	Tick	NA	NA	NA	NA	NA
795	viralRNA-dependentRNApolymerase	L	795	Tick	NA	NA	NA	NA	NA
796	viralRNA-dependentRNApolymerase	L	796	Tick	NA	NA	NA	NA	NA
797	viralRNA-dependentRNApolymerase	L	797	Tick	NA	NA	NA	NA	NA
798	viralRNA-dependentRNApolymerase	L	798	Tick	NA	NA	NA	NA	NA
799	viralRNA-dependentRNApolymerase	L	799	Tick	NA	NA	NA	NA	NA
800	viralRNA-dependentRNApolymerase	L	800	Tick	NA	NA	NA	NA	NA
801	viralRNA-dependentRNApolymerase	L	801	Tick	NA	NA	NA	NA	NA
802	viralRNA-dependentRNApolymerase	L	802	Tick	NA	NA	NA	NA	NA
803	viralRNA-dependentRNApolymerase	L	803	Tick	NA	NA	NA	NA	NA
804	viralRNA-dependentRNApolymerase	L	804	Tick	NA	NA	NA	NA	NA
805	viralRNA-dependentRNApolymerase	L	805	Tick	NA	NA	NA	NA	NA
806	viralRNA-dependentRNApolymerase	L	806	Tick	NA	NA	NA	NA	NA
807	viralRNA-dependentRNApolymerase	L	807	Tick	NA	NA	NA	NA	NA
808	viralRNA-dependentRNApolymerase	L	808	Tick	NA	NA	NA	NA	NA
809	viralRNA-dependentRNApolymerase	L	809	Tick	NA	NA	NA	NA	NA
810	viralRNA-dependentRNApolymerase	L	810	Tick	NA	NA	NA	NA	NA
811	viralRNA-dependentRNApolymerase	L	811	Tick	NA	NA	NA	NA	NA
812	viralRNA-dependentRNApolymerase	L	812	Tick	NA	NA	NA	NA	NA
813	viralRNA-dependentRNApolymerase	L	813	Tick	NA	NA	NA	NA	NA
814	viralRNA-dependentRNApolymerase	L	814	Tick	NA	NA	NA	NA	NA
815	viralRNA-dependentRNApolymerase	L	815	Tick	NA	NA	NA	NA	NA
816	viralRNA-dependentRNApolymerase	L	816	Tick	NA	NA	NA	NA	NA
817	viralRNA-dependentRNApolymerase	L	817	Tick	NA	NA	NA	NA	NA
818	viralRNA-dependentRNApolymerase	L	818	Tick	NA	NA	NA	NA	NA
819	viralRNA-dependentRNApolymerase	L	819	Tick	NA	NA	NA	NA	NA
820	viralRNA-dependentRNApolymerase	L	820	Tick	NA	NA	NA	NA	NA
821	viralRNA-dependentRNApolymerase	L	821	Tick	NA	NA	NA	NA	NA
822	viralRNA-dependentRNApolymerase	L	822	Tick	NA	NA	NA	NA	NA
823	viralRNA-dependentRNApolymerase	L	823	Tick	NA	NA	NA	NA	NA
824	viralRNA-dependentRNApolymerase	L	824	Tick	NA	NA	NA	NA	NA
825	viralRNA-dependentRNApolymerase	L	825	Tick	0	0	0	0	0
826	viralRNA-dependentRNApolymerase	L	826	Tick	0	0	0	0	0
827	viralRNA-dependentRNApolymerase	L	827	Tick	0	0	0	0	0
828	viralRNA-dependentRNApolymerase	L	828	Tick	0	0	0	0	0
829	viralRNA-dependentRNApolymerase	L	829	Tick	0	0	0	0	0
830	viralRNA-dependentRNApolymerase	L	830	Tick	0	0	0	0	0
831	viralRNA-dependentRNApolymerase	L	831	Tick	0	0	0	0	0
832	viralRNA-dependentRNApolymerase	L	832	Tick	0.0006	0	0	0	0
833	viralRNA-dependentRNApolymerase	L	833	Tick	0	0	0	0	0
834	viralRNA-dependentRNApolymerase	L	834	Tick	0	0	0	0	0
835	viralRNA-dependentRNApolymerase	L	835	Tick	0	0	0	0	0
836	viralRNA-dependentRNApolymerase	L	836	Tick	0.0067	0	0	0	0
837	viralRNA-dependentRNApolymerase	L	837	Tick	0	0	0	0	0
838	viralRNA-dependentRNApolymerase	L	838	Tick	0	0	0	0	0
839	viralRNA-dependentRNApolymerase	L	839	Tick	0	0	0	0	0
840	viralRNA-dependentRNApolymerase	L	840	Tick	0	0	0	0	0
841	viralRNA-dependentRNApolymerase	L	841	Tick	0	0	0	0	0
842	viralRNA-dependentRNApolymerase	L	842	Tick	0	0	0	0	0
843	viralRNA-dependentRNApolymerase	L	843	Tick	0	0	0	0	0
844	viralRNA-dependentRNApolymerase	L	844	Tick	0	0	0	0	0
845	viralRNA-dependentRNApolymerase	L	845	Tick	0	0	0	0	0
846	viralRNA-dependentRNApolymerase	L	846	Tick	0.0014	0	0	0	0
847	viralRNA-dependentRNApolymerase	L	847	Tick	0.0018	0	0	0	0
848	viralRNA-dependentRNApolymerase	L	848	Tick	0.0005	0	0	0	0
849	viralRNA-dependentRNApolymerase	L	849	Tick	0	0	0	0	0
850	viralRNA-dependentRNApolymerase	L	850	Tick	0.0003	0	0	0	0
851	viralRNA-dependentRNApolymerase	L	851	Tick	0.0009	0	0	0	0
852	viralRNA-dependentRNApolymerase	L	852	Tick	0.0003	0	0	0	0
853	viralRNA-dependentRNApolymerase	L	853	Tick	0.0003	0	0	0	0
854	viralRNA-dependentRNApolymerase	L	854	Tick	0.0003	0	0	0	0
855	viralRNA-dependentRNApolymerase	L	855	Tick	0.0005	0	0	0	0
856	viralRNA-dependentRNApolymerase	L	856	Tick	0.001	0	0	0	0
857	viralRNA-dependentRNApolymerase	L	857	Tick	0.0005	0	0	0	0
858	viralRNA-dependentRNApolymerase	L	858	Tick	0.0007	0	0	0	0
859	viralRNA-dependentRNApolymerase	L	859	Tick	0.0033	0	0	0	0
860	viralRNA-dependentRNApolymerase	L	860	Tick	0.0022	0	0	0	0
861	viralRNA-dependentRNApolymerase	L	861	Tick	0.0003	0	0	0	0
862	viralRNA-dependentRNApolymerase	L	862	Tick	0.001	0	0	0	0
863	viralRNA-dependentRNApolymerase	L	863	Tick	0.0015	0	0	0	0
864	viralRNA-dependentRNApolymerase	L	864	Tick	0.0007	0	0	0	0
865	viralRNA-dependentRNApolymerase	L	865	Tick	0.0017	0	0	0	0
866	viralRNA-dependentRNApolymerase	L	866	Tick	0.0015	0	0	0	0
867	viralRNA-dependentRNApolymerase	L	867	Tick	0.0025	0	0	0	0
868	viralRNA-dependentRNApolymerase	L	868	Tick	0.004	0	0	0	0
869	viralRNA-dependentRNApolymerase	L	869	Tick	0.005	0	0	0	0
870	viralRNA-dependentRNApolymerase	L	870	Tick	0.0018	0	0	0	0
871	viralRNA-dependentRNApolymerase	L	871	Tick	0.0048	0	0	0	0
872	viralRNA-dependentRNApolymerase	L	872	Tick	0.0023	0	0	0	0
873	viralRNA-dependentRNApolymerase	L	873	Tick	0.002	0	0	0	0
874	viralRNA-dependentRNApolymerase	L	874	Tick	0.0058	0	0	0	0
875	viralRNA-dependentRNApolymerase	L	875	Tick	0.0051	0	0	0	0
876	viralRNA-dependentRNApolymerase	L	876	Tick	0.0062	0	0	0	0
877	viralRNA-dependentRNApolymerase	L	877	Tick	0.001	0	0	0	0
878	viralRNA-dependentRNApolymerase	L	878	Tick	0.0035	0	0	0	0
879	viralRNA-dependentRNApolymerase	L	879	Tick	0.0064	0	0	0	0
880	viralRNA-dependentRNApolymerase	L	880	Tick	0.0015	0	0	0	0
881	viralRNA-dependentRNApolymerase	L	881	Tick	0.0038	0	0	0	0
882	viralRNA-dependentRNApolymerase	L	882	Tick	0.0031	0	0	0	0
883	viralRNA-dependentRNApolymerase	L	883	Tick	0.0052	0	0	0	0
884	viralRNA-dependentRNApolymerase	L	884	Tick	0.0016	0	0	0	0
885	viralRNA-dependentRNApolymerase	L	885	Tick	0.0016	0	0	0	0
886	viralRNA-dependentRNApolymerase	L	886	Tick	0.0015	0	0	0	0
887	viralRNA-dependentRNApolymerase	L	887	Tick	0.0025	0	0	0	0
888	viralRNA-dependentRNApolymerase	L	888	Tick	0.0031	0	0	0	0
889	viralRNA-dependentRNApolymerase	L	889	Tick	0.0026	0	0	0	0
890	viralRNA-dependentRNApolymerase	L	890	Tick	0.0078	0	0	0	0
891	viralRNA-dependentRNApolymerase	L	891	Tick	0.0016	0	0	0	0
892	viralRNA-dependentRNApolymerase	L	892	Tick	0.0023	0	0	0	0
893	viralRNA-dependentRNApolymerase	L	893	Tick	0.0007	0	0	0	0
894	viralRNA-dependentRNApolymerase	L	894	Tick	0.0028	0	0	0	0
895	viralRNA-dependentRNApolymerase	L	895	Tick	0.0049	0	0	0	0
896	viralRNA-dependentRNApolymerase	L	896	Tick	0.0021	0	0	0	0
897	viralRNA-dependentRNApolymerase	L	897	Tick	0.0036	0	0	0	0
898	viralRNA-dependentRNApolymerase	L	898	Tick	0.0011	0	0	0	0
899	viralRNA-dependentRNApolymerase	L	899	Tick	0.0031	0	0	0	0
900	viralRNA-dependentRNApolymerase	L	900	Tick	0.0028	0	0	0	0
901	viralRNA-dependentRNApolymerase	L	901	Tick	0.0013	0	0	0	0
902	viralRNA-dependentRNApolymerase	L	902	Tick	0.0025	0	0	0	0
903	viralRNA-dependentRNApolymerase	L	903	Tick	0.0023	0	0	0	0
904	viralRNA-dependentRNApolymerase	L	904	Tick	0.0016	0	0	0	0
905	viralRNA-dependentRNApolymerase	L	905	Tick	0.001	0	0	0	0
906	viralRNA-dependentRNApolymerase	L	906	Tick	0.0023	0	0	0	0
907	viralRNA-dependentRNApolymerase	L	907	Tick	0.0013	0	0	0	0
908	viralRNA-dependentRNApolymerase	L	908	Tick	0.0007	0	0	0	0
909	viralRNA-dependentRNApolymerase	L	909	Tick	0.0011	0	0	0	0
910	viralRNA-dependentRNApolymerase	L	910	Tick	0.0005	0	0	0	0
911	viralRNA-dependentRNApolymerase	L	911	Tick	0.0015	0	0	0	0
912	viralRNA-dependentRNApolymerase	L	912	Tick	0.0034	0	0	0	0
913	viralRNA-dependentRNApolymerase	L	913	Tick	0.0052	0	0	0	0
914	viralRNA-dependentRNApolymerase	L	914	Tick	0.0015	0	0	0	0
915	viralRNA-dependentRNApolymerase	L	915	Tick	0.0003	0	0	0	0
916	viralRNA-dependentRNApolymerase	L	916	Tick	0.0015	0	0	0	0
917	viralRNA-dependentRNApolymerase	L	917	Tick	0.0015	0	0	0	0
918	viralRNA-dependentRNApolymerase	L	918	Tick	0.0007	0	0	0	0
919	viralRNA-dependentRNApolymerase	L	919	Tick	0.0044	0	0	0	0
920	viralRNA-dependentRNApolymerase	L	920	Tick	0.001	0	0	0	0
921	viralRNA-dependentRNApolymerase	L	921	Tick	0.0005	0	0	0	0
922	viralRNA-dependentRNApolymerase	L	922	Tick	0.0031	0	0	0	0
923	viralRNA-dependentRNApolymerase	L	923	Tick	0.0023	0	0	0	0
924	viralRNA-dependentRNApolymerase	L	924	Tick	0.0018	0	0	0	0
925	viralRNA-dependentRNApolymerase	L	925	Tick	0.0021	0	0	0	0
926	viralRNA-dependentRNApolymerase	L	926	Tick	0.0015	0	0	0	0
927	viralRNA-dependentRNApolymerase	L	927	Tick	0.0046	0	0	0	0
928	viralRNA-dependentRNApolymerase	L	928	Tick	0.0033	0	0	0	0
929	viralRNA-dependentRNApolymerase	L	929	Tick	0.0003	0	0	0	0
930	viralRNA-dependentRNApolymerase	L	930	Tick	0.0024	0	0	0	0
931	viralRNA-dependentRNApolymerase	L	931	Tick	0.0011	0	0	0	0
932	viralRNA-dependentRNApolymerase	L	932	Tick	0.0021	0	0	0	0
933	viralRNA-dependentRNApolymerase	L	933	Tick	0.0005	0	0	0	0
934	viralRNA-dependentRNApolymerase	L	934	Tick	0.0057	0	0	0	0
935	viralRNA-dependentRNApolymerase	L	935	Tick	0.0008	0	0	0	0
936	viralRNA-dependentRNApolymerase	L	936	Tick	0.0006	0	0	0	0
937	viralRNA-dependentRNApolymerase	L	937	Tick	0.0032	0	0	0	0
938	viralRNA-dependentRNApolymerase	L	938	Tick	0.0016	0	0	0	0
939	viralRNA-dependentRNApolymerase	L	939	Tick	0.0025	0	0	0	0
940	viralRNA-dependentRNApolymerase	L	940	Tick	0.0043	0	0	0	0
941	viralRNA-dependentRNApolymerase	L	941	Tick	0.0025	0	0	0	0
942	viralRNA-dependentRNApolymerase	L	942	Tick	0.0006	0	0	0	0
943	viralRNA-dependentRNApolymerase	L	943	Tick	0.0014	0	0	0	0
944	viralRNA-dependentRNApolymerase	L	944	Tick	0.0032	0	0	0	0
945	viralRNA-dependentRNApolymerase	L	945	Tick	0.0016	0	0	0	0
946	viralRNA-dependentRNApolymerase	L	946	Tick	0.0029	0	0	0	0
947	viralRNA-dependentRNApolymerase	L	947	Tick	0.0035	0	0	0	0
948	viralRNA-dependentRNApolymerase	L	948	Tick	0.0032	0	0	0	0
949	viralRNA-dependentRNApolymerase	L	949	Tick	0.0026	0	0	0	0
950	viralRNA-dependentRNApolymerase	L	950	Tick	0.0014	0	0	0	0
951	viralRNA-dependentRNApolymerase	L	951	Tick	0.001	0	0	0	0
952	viralRNA-dependentRNApolymerase	L	952	Tick	0.0002	0	0	0	0
953	viralRNA-dependentRNApolymerase	L	953	Tick	0.0014	0	0	0	0
954	viralRNA-dependentRNApolymerase	L	954	Tick	0.0016	0	0	0	0
955	viralRNA-dependentRNApolymerase	L	955	Tick	0.0002	0	0	0	0
956	viralRNA-dependentRNApolymerase	L	956	Tick	0.0012	0	0	0	0
957	viralRNA-dependentRNApolymerase	L	957	Tick	0.0017	0	0	0	0
958	viralRNA-dependentRNApolymerase	L	958	Tick	0.0022	0	0	0	0
959	viralRNA-dependentRNApolymerase	L	959	Tick	0.0018	0	0	0	0
960	viralRNA-dependentRNApolymerase	L	960	Tick	0.0013	0	0	0	0
961	viralRNA-dependentRNApolymerase	L	961	Tick	0.0005	0	0	0	0
962	viralRNA-dependentRNApolymerase	L	962	Tick	0.0003	0	0	0	0
963	viralRNA-dependentRNApolymerase	L	963	Tick	0.0003	0	0	0	0
964	viralRNA-dependentRNApolymerase	L	964	Tick	0.0003	0	0	0	0
965	viralRNA-dependentRNApolymerase	L	965	Tick	0.0008	0	0	0	0
966	viralRNA-dependentRNApolymerase	L	966	Tick	0.0008	0	0	0	0
967	viralRNA-dependentRNApolymerase	L	967	Tick	0.0003	0	0	0	0
968	viralRNA-dependentRNApolymerase	L	968	Tick	0.0001	0	0	0	0
969	viralRNA-dependentRNApolymerase	L	969	Tick	0	0	0	0	0
970	viralRNA-dependentRNApolymerase	L	970	Tick	0.0002	0	0	0	0
971	viralRNA-dependentRNApolymerase	L	971	Tick	0.0004	0	0	0	0
972	viralRNA-dependentRNApolymerase	L	972	Tick	0	0	0	0	0
973	viralRNA-dependentRNApolymerase	L	973	Tick	0	0	0	0	0
974	viralRNA-dependentRNApolymerase	L	974	Tick	0.0002	0	0	0	0
975	viralRNA-dependentRNApolymerase	L	975	Tick	0	0	0	0	0
976	viralRNA-dependentRNApolymerase	L	976	Tick	0	0	0	0	0
977	viralRNA-dependentRNApolymerase	L	977	Tick	0	0	0	0	0
978	viralRNA-dependentRNApolymerase	L	978	Tick	0.0002	0	0	0	0
979	viralRNA-dependentRNApolymerase	L	979	Tick	0.0007	0	0	0	0
980	viralRNA-dependentRNApolymerase	L	980	Tick	0	0	0	0	0
981	viralRNA-dependentRNApolymerase	L	981	Tick	0.0002	0	0	0	0
982	viralRNA-dependentRNApolymerase	L	982	Tick	0.0002	0	0	0	0
983	viralRNA-dependentRNApolymerase	L	983	Tick	0.0003	0	0	0	0
984	viralRNA-dependentRNApolymerase	L	984	Tick	0.0003	0	0	0	0
985	viralRNA-dependentRNApolymerase	L	985	Tick	0.0003	0	0	0	0
986	viralRNA-dependentRNApolymerase	L	986	Tick	0.0003	0	0	0	0
987	viralRNA-dependentRNApolymerase	L	987	Tick	0.0008	0	0	0	0
988	viralRNA-dependentRNApolymerase	L	988	Tick	0.0003	0	0	0	0
989	viralRNA-dependentRNApolymerase	L	989	Tick	0.0003	0	0	0	0
990	viralRNA-dependentRNApolymerase	L	990	Tick	0.0012	0	0	0	0
991	viralRNA-dependentRNApolymerase	L	991	Tick	0.0012	0	0	0	0
992	viralRNA-dependentRNApolymerase	L	992	Tick	0.0006	0	0	0	0
993	viralRNA-dependentRNApolymerase	L	993	Tick	0.0018	0	0	0	0
994	viralRNA-dependentRNApolymerase	L	994	Tick	0.0012	0	0	0	0
995	viralRNA-dependentRNApolymerase	L	995	Tick	0.0018	0	0	0	0
996	viralRNA-dependentRNApolymerase	L	996	Tick	0.0006	0	0	0	0
997	viralRNA-dependentRNApolymerase	L	997	Tick	0.0006	0	0	0	0
998	viralRNA-dependentRNApolymerase	L	998	Tick	0.0012	0	0	0	0
999	viralRNA-dependentRNApolymerase	L	999	Tick	0.0006	0	0	0	0
1000	viralRNA-dependentRNApolymerase	L	1000	Tick	0.0012	0	0	0	0
1001	viralRNA-dependentRNApolymerase	L	1001	Tick	0.0012	0	0	0	0
1002	viralRNA-dependentRNApolymerase	L	1002	Tick	0.0012	0	0	0	0
1003	viralRNA-dependentRNApolymerase	L	1003	Tick	0.0006	0	0	0	0
1004	viralRNA-dependentRNApolymerase	L	1004	Tick	0.0036	0	0	0	0
1005	viralRNA-dependentRNApolymerase	L	1005	Tick	0.0012	0	0	0	0
1006	viralRNA-dependentRNApolymerase	L	1006	Tick	0.0006	0	0	0	0
1007	viralRNA-dependentRNApolymerase	L	1007	Tick	0	0	0	0	0
1008	viralRNA-dependentRNApolymerase	L	1008	Tick	0	0	0	0	0
1009	viralRNA-dependentRNApolymerase	L	1009	Tick	0.0024	0	0	0	0
1010	viralRNA-dependentRNApolymerase	L	1010	Tick	0.0006	0	0	0	0
1011	viralRNA-dependentRNApolymerase	L	1011	Tick	0.0006	0	0	0	0
1012	viralRNA-dependentRNApolymerase	L	1012	Tick	0.0006	0	0	0	0
1013	viralRNA-dependentRNApolymerase	L	1013	Tick	0.0006	0	0	0	0
1014	viralRNA-dependentRNApolymerase	L	1014	Tick	0.0012	0	0	0	0
1015	viralRNA-dependentRNApolymerase	L	1015	Tick	0.0036	0	0	0	0
1016	viralRNA-dependentRNApolymerase	L	1016	Tick	0.003	0	0	0	0
1017	viralRNA-dependentRNApolymerase	L	1017	Tick	0.0006	0	0	0	0
1018	viralRNA-dependentRNApolymerase	L	1018	Tick	0.0012	0	0	0	0
1019	viralRNA-dependentRNApolymerase	L	1019	Tick	0.0006	0	0	0	0
1020	viralRNA-dependentRNApolymerase	L	1020	Tick	0.0006	0	0	0	0
1021	viralRNA-dependentRNApolymerase	L	1021	Tick	0.0012	0	0	0	0
1022	viralRNA-dependentRNApolymerase	L	1022	Tick	0	0	0	0	0
1023	viralRNA-dependentRNApolymerase	L	1023	Tick	0.003	0	0	0	0
1024	viralRNA-dependentRNApolymerase	L	1024	Tick	0.0006	0	0	0	0
1025	viralRNA-dependentRNApolymerase	L	1025	Tick	0.0012	0	0	0	0
1026	viralRNA-dependentRNApolymerase	L	1026	Tick	0.0006	0	0	0	0
1027	viralRNA-dependentRNApolymerase	L	1027	Tick	0	0	0	0	0
1028	viralRNA-dependentRNApolymerase	L	1028	Tick	0.0006	0	0	0	0
1029	viralRNA-dependentRNApolymerase	L	1029	Tick	0.0012	0	0	0	0
1030	viralRNA-dependentRNApolymerase	L	1030	Tick	0.0006	0	0	0	0
1031	viralRNA-dependentRNApolymerase	L	1031	Tick	0.0018	0	0	0	0
1032	viralRNA-dependentRNApolymerase	L	1032	Tick	0.0012	0	0	0	0
1033	viralRNA-dependentRNApolymerase	L	1033	Tick	0	0	0	0	0
1034	viralRNA-dependentRNApolymerase	L	1034	Tick	0.0012	0	0	0	0
1035	viralRNA-dependentRNApolymerase	L	1035	Tick	0.0006	0	0	0	0
1036	viralRNA-dependentRNApolymerase	L	1036	Tick	0.0006	0	0	0	0
1037	viralRNA-dependentRNApolymerase	L	1037	Tick	0.0006	0	0	0	0
1038	viralRNA-dependentRNApolymerase	L	1038	Tick	0.0006	0	0	0	0
1039	viralRNA-dependentRNApolymerase	L	1039	Tick	0	0	0	0	0
1040	viralRNA-dependentRNApolymerase	L	1040	Tick	0.0012	0	0	0	0
1041	viralRNA-dependentRNApolymerase	L	1041	Tick	0.0012	0	0	0	0
1042	viralRNA-dependentRNApolymerase	L	1042	Tick	0.0006	0	0	0	0
1043	viralRNA-dependentRNApolymerase	L	1043	Tick	0.0006	0	0	0	0
1044	viralRNA-dependentRNApolymerase	L	1044	Tick	0.0006	0	0	0	0
1045	viralRNA-dependentRNApolymerase	L	1045	Tick	0.0006	0	0	0	0
1046	viralRNA-dependentRNApolymerase	L	1046	Tick	0.0012	0	0	0	0
1047	viralRNA-dependentRNApolymerase	L	1047	Tick	0.0006	0	0	0	0
1048	viralRNA-dependentRNApolymerase	L	1048	Tick	0.0006	0	0	0	0
1049	viralRNA-dependentRNApolymerase	L	1049	Tick	0.0006	0	0	0	0
1050	viralRNA-dependentRNApolymerase	L	1050	Tick	0	0	0	0	0
1051	viralRNA-dependentRNApolymerase	L	1051	Tick	0.0012	0	0	0	0
1052	viralRNA-dependentRNApolymerase	L	1052	Tick	0.0006	0	0	0	0
1053	viralRNA-dependentRNApolymerase	L	1053	Tick	0.0006	0	0	0	0
1054	viralRNA-dependentRNApolymerase	L	1054	Tick	0.0012	0	0	0	0
1055	viralRNA-dependentRNApolymerase	L	1055	Tick	0	0	0	0	0
1056	viralRNA-dependentRNApolymerase	L	1056	Tick	0.0006	0	0	0	0
1057	viralRNA-dependentRNApolymerase	L	1057	Tick	0	0	0	0	0
1058	viralRNA-dependentRNApolymerase	L	1058	Tick	0.0012	0	0	0	0
1059	viralRNA-dependentRNApolymerase	L	1059	Tick	0.0012	0	0	0	0
1060	viralRNA-dependentRNApolymerase	L	1060	Tick	0.0006	0	0	0	0
1061	viralRNA-dependentRNApolymerase	L	1061	Tick	0.0017	0	0	0	0
1062	viralRNA-dependentRNApolymerase	L	1062	Tick	0.0006	0	0	0	0
1063	viralRNA-dependentRNApolymerase	L	1063	Tick	0.0006	0	0	0	0
1064	viralRNA-dependentRNApolymerase	L	1064	Tick	0.0023	0	0	0	0
1065	viralRNA-dependentRNApolymerase	L	1065	Tick	0.0006	0	0	0	0
1066	viralRNA-dependentRNApolymerase	L	1066	Tick	0.0017	0	0	0	0
1067	viralRNA-dependentRNApolymerase	L	1067	Tick	0	0	0	0	0
1068	viralRNA-dependentRNApolymerase	L	1068	Tick	0.0006	0	0	0	0
1069	viralRNA-dependentRNApolymerase	L	1069	Tick	0.0006	0	0	0	0
1070	viralRNA-dependentRNApolymerase	L	1070	Tick	0.0003	0	0	0	0
1071	viralRNA-dependentRNApolymerase	L	1071	Tick	0	0	0	0	0
1072	viralRNA-dependentRNApolymerase	L	1072	Tick	0	0	0	0	0
1073	viralRNA-dependentRNApolymerase	L	1073	Tick	0.0005	0	0	0	0
1074	viralRNA-dependentRNApolymerase	L	1074	Tick	0	0	0	0	0
1075	viralRNA-dependentRNApolymerase	L	1075	Tick	0.0001	0	0	0	0
1076	viralRNA-dependentRNApolymerase	L	1076	Tick	0.0001	0	0	0	0
1077	viralRNA-dependentRNApolymerase	L	1077	Tick	0.0004	0	0	0	0
1078	viralRNA-dependentRNApolymerase	L	1078	Tick	0	0	0	0	0
1079	viralRNA-dependentRNApolymerase	L	1079	Tick	0	0	0	0	0
1080	viralRNA-dependentRNApolymerase	L	1080	Tick	0	0	0	0	0
1081	viralRNA-dependentRNApolymerase	L	1081	Tick	0	0	0	0	0
1082	viralRNA-dependentRNApolymerase	L	1082	Tick	0	0	0	0	0
1083	viralRNA-dependentRNApolymerase	L	1083	Tick	0	0	0	0	0
1084	viralRNA-dependentRNApolymerase	L	1084	Tick	0	0	0	0	0
1085	viralRNA-dependentRNApolymerase	L	1085	Tick	0.0001	0	0	0	0
1086	viralRNA-dependentRNApolymerase	L	1086	Tick	0	0	0	0	0
1087	viralRNA-dependentRNApolymerase	L	1087	Tick	0	0	0	0	0
1088	viralRNA-dependentRNApolymerase	L	1088	Tick	0	0	0	0	0
1089	viralRNA-dependentRNApolymerase	L	1089	Tick	0	0	0	0	0
1090	viralRNA-dependentRNApolymerase	L	1090	Tick	0	0	0	0	0
1091	viralRNA-dependentRNApolymerase	L	1091	Tick	0.002	0	0	0	0
1092	viralRNA-dependentRNApolymerase	L	1092	Tick	0.0016	0	0	0	0
1093	viralRNA-dependentRNApolymerase	L	1093	Tick	0.0017	0	0	0	0
1094	viralRNA-dependentRNApolymerase	L	1094	Tick	0.0019	0	0	0	0
1095	viralRNA-dependentRNApolymerase	L	1095	Tick	0.0016	0	0	0	0
1096	viralRNA-dependentRNApolymerase	L	1096	Tick	0.0016	0	0	0	0
1097	viralRNA-dependentRNApolymerase	L	1097	Tick	0.0008	0	0	0	0
1098	viralRNA-dependentRNApolymerase	L	1098	Tick	0.0009	0	0	0	0
1099	viralRNA-dependentRNApolymerase	L	1099	Tick	0.0009	0	0	0	0
1100	viralRNA-dependentRNApolymerase	L	1100	Tick	0.0017	0	0	0	0
1101	viralRNA-dependentRNApolymerase	L	1101	Tick	0.0015	0	0	0	0
1102	viralRNA-dependentRNApolymerase	L	1102	Tick	0.0023	0	0	0	0
1103	viralRNA-dependentRNApolymerase	L	1103	Tick	0.0038	0	0	0	0
1104	viralRNA-dependentRNApolymerase	L	1104	Tick	0.0023	0	0	0	0
1105	viralRNA-dependentRNApolymerase	L	1105	Tick	0.0014	0	0	0	0
1106	viralRNA-dependentRNApolymerase	L	1106	Tick	0.0018	0	0	0	0
1107	viralRNA-dependentRNApolymerase	L	1107	Tick	0.0025	0	0	0	0
1108	viralRNA-dependentRNApolymerase	L	1108	Tick	0.0033	0	0	0	0
1109	viralRNA-dependentRNApolymerase	L	1109	Tick	0.0013	0	0	0	0
1110	viralRNA-dependentRNApolymerase	L	1110	Tick	0.0083	0	0	0	0
1111	viralRNA-dependentRNApolymerase	L	1111	Tick	0.0016	0	0	0	0
1112	viralRNA-dependentRNApolymerase	L	1112	Tick	0.0032	0	0	0	0
1113	viralRNA-dependentRNApolymerase	L	1113	Tick	0.0021	0	0	0	0
1114	viralRNA-dependentRNApolymerase	L	1114	Tick	0.0005	0	0	0	0
1115	viralRNA-dependentRNApolymerase	L	1115	Tick	0.0011	0	0	0	0
1116	viralRNA-dependentRNApolymerase	L	1116	Tick	0.0003	0	0	0	0
1117	viralRNA-dependentRNApolymerase	L	1117	Tick	0.002	0	0	0	0
1118	viralRNA-dependentRNApolymerase	L	1118	Tick	0.0005	0	0	0	0
1119	viralRNA-dependentRNApolymerase	L	1119	Tick	0.0028	0	0	0	0
1120	viralRNA-dependentRNApolymerase	L	1120	Tick	0.0018	0	0	0	0
1121	viralRNA-dependentRNApolymerase	L	1121	Tick	0.002	0	0	0	0
1122	viralRNA-dependentRNApolymerase	L	1122	Tick	0.0009	0	0	0	0
1123	viralRNA-dependentRNApolymerase	L	1123	Tick	0.0009	0	0	0	0
1124	viralRNA-dependentRNApolymerase	L	1124	Tick	0.0023	0	0	0	0
1125	viralRNA-dependentRNApolymerase	L	1125	Tick	0.0005	0	0	0	0
1126	viralRNA-dependentRNApolymerase	L	1126	Tick	0.0013	0	0	0	0
1127	viralRNA-dependentRNApolymerase	L	1127	Tick	0.0024	0	0	0	0
1128	viralRNA-dependentRNApolymerase	L	1128	Tick	0.0008	0	0	0	0
1129	viralRNA-dependentRNApolymerase	L	1129	Tick	0.0009	0	0	0	0
1130	viralRNA-dependentRNApolymerase	L	1130	Tick	0.0022	0	0	0	0
1131	viralRNA-dependentRNApolymerase	L	1131	Tick	0.0011	0	0	0	0
1132	viralRNA-dependentRNApolymerase	L	1132	Tick	0.0037	0	0	0	0
1133	viralRNA-dependentRNApolymerase	L	1133	Tick	0.0015	0	0	0	0
1134	viralRNA-dependentRNApolymerase	L	1134	Tick	0.0009	0	0	0	0
1135	viralRNA-dependentRNApolymerase	L	1135	Tick	0.0027	0	0	0	0
1136	viralRNA-dependentRNApolymerase	L	1136	Tick	0.0015	0	0	0	0
1137	viralRNA-dependentRNApolymerase	L	1137	Tick	0.0013	0	0	0	0
1138	viralRNA-dependentRNApolymerase	L	1138	Tick	0.0027	0	0	0	0
1139	viralRNA-dependentRNApolymerase	L	1139	Tick	0.0028	0	0	0	0
1140	viralRNA-dependentRNApolymerase	L	1140	Tick	0.0016	0	0	0	0
1141	viralRNA-dependentRNApolymerase	L	1141	Tick	0.0035	0	0	0	0
1142	viralRNA-dependentRNApolymerase	L	1142	Tick	0.0028	0	0	0	0
1143	viralRNA-dependentRNApolymerase	L	1143	Tick	0.0018	0	0	0	0
1144	viralRNA-dependentRNApolymerase	L	1144	Tick	0.001	0	0	0	0
1145	viralRNA-dependentRNApolymerase	L	1145	Tick	0.0025	0	0	0	0
1146	viralRNA-dependentRNApolymerase	L	1146	Tick	0.0014	0	0	0	0
1147	viralRNA-dependentRNApolymerase	L	1147	Tick	0.0029	0	0	0	0
1148	viralRNA-dependentRNApolymerase	L	1148	Tick	0.0018	0	0	0	0
1149	viralRNA-dependentRNApolymerase	L	1149	Tick	0.0019	0	0	0	0
1150	viralRNA-dependentRNApolymerase	L	1150	Tick	0.0029	0	0	0	0
1151	viralRNA-dependentRNApolymerase	L	1151	Tick	0.002	0	0	0	0
1152	viralRNA-dependentRNApolymerase	L	1152	Tick	0.0032	0	0	0	0
1153	viralRNA-dependentRNApolymerase	L	1153	Tick	0.001	0	0	0	0
1154	viralRNA-dependentRNApolymerase	L	1154	Tick	0.0018	0	0	0	0
1155	viralRNA-dependentRNApolymerase	L	1155	Tick	0.0013	0	0	0	0
1156	viralRNA-dependentRNApolymerase	L	1156	Tick	0.0009	0	0	0	0
1157	viralRNA-dependentRNApolymerase	L	1157	Tick	0.0024	0	0	0	0
1158	viralRNA-dependentRNApolymerase	L	1158	Tick	0.0023	0	0	0	0
1159	viralRNA-dependentRNApolymerase	L	1159	Tick	0.003	0	0	0	0
1160	viralRNA-dependentRNApolymerase	L	1160	Tick	0.0008	0	0	0	0
1161	viralRNA-dependentRNApolymerase	L	1161	Tick	0.0015	0	0	0	0
1162	viralRNA-dependentRNApolymerase	L	1162	Tick	0.0008	0	0	0	0
1163	viralRNA-dependentRNApolymerase	L	1163	Tick	0.0023	0	0	0	0
1164	viralRNA-dependentRNApolymerase	L	1164	Tick	0.0008	0	0	0	0
1165	viralRNA-dependentRNApolymerase	L	1165	Tick	0.0042	0	0	0	0
1166	viralRNA-dependentRNApolymerase	L	1166	Tick	0.0048	0	0	0	0
1167	viralRNA-dependentRNApolymerase	L	1167	Tick	0.0024	0	0	0	0
1168	viralRNA-dependentRNApolymerase	L	1168	Tick	0.0016	0	0	0	0
1169	viralRNA-dependentRNApolymerase	L	1169	Tick	0.0027	0	0	0	0
1170	viralRNA-dependentRNApolymerase	L	1170	Tick	0.0014	0	0	0	0
1171	viralRNA-dependentRNApolymerase	L	1171	Tick	0.0009	0	0	0	0
1172	viralRNA-dependentRNApolymerase	L	1172	Tick	0.0018	0	0	0	0
1173	viralRNA-dependentRNApolymerase	L	1173	Tick	0.0019	0	0	0	0
1174	viralRNA-dependentRNApolymerase	L	1174	Tick	0.0011	0	0	0	0
1175	viralRNA-dependentRNApolymerase	L	1175	Tick	0.0022	0	0	0	0
1176	viralRNA-dependentRNApolymerase	L	1176	Tick	0.0037	0	0	0	0
1177	viralRNA-dependentRNApolymerase	L	1177	Tick	0.0009	0	0	0	0
1178	viralRNA-dependentRNApolymerase	L	1178	Tick	0.0015	0	0	0	0
1179	viralRNA-dependentRNApolymerase	L	1179	Tick	0.0005	0	0	0	0
1180	viralRNA-dependentRNApolymerase	L	1180	Tick	0.0024	0	0	0	0
1181	viralRNA-dependentRNApolymerase	L	1181	Tick	0.0027	0	0	0	0
1182	viralRNA-dependentRNApolymerase	L	1182	Tick	0.0008	0	0	0	0
1183	viralRNA-dependentRNApolymerase	L	1183	Tick	0.001	0	0	0	0
1184	viralRNA-dependentRNApolymerase	L	1184	Tick	0.0013	0	0	0	0
1185	viralRNA-dependentRNApolymerase	L	1185	Tick	0.0005	0	0	0	0
1186	viralRNA-dependentRNApolymerase	L	1186	Tick	0.0009	0	0	0	0
1187	viralRNA-dependentRNApolymerase	L	1187	Tick	0.0023	0	0	0	0
1188	viralRNA-dependentRNApolymerase	L	1188	Tick	0.0022	0	0	0	0
1189	viralRNA-dependentRNApolymerase	L	1189	Tick	0.0009	0	0	0	0
1190	viralRNA-dependentRNApolymerase	L	1190	Tick	0.0009	0	0	0	0
1191	viralRNA-dependentRNApolymerase	L	1191	Tick	0.0004	0	0	0	0
1192	viralRNA-dependentRNApolymerase	L	1192	Tick	0.0018	0	0	0	0
1193	viralRNA-dependentRNApolymerase	L	1193	Tick	0.0049	0	0	0	0
1194	viralRNA-dependentRNApolymerase	L	1194	Tick	0.0001	0	0	0	0
1195	viralRNA-dependentRNApolymerase	L	1195	Tick	0.0001	0	0	0	0
1196	viralRNA-dependentRNApolymerase	L	1196	Tick	0.0002	0	0	0	0
1197	viralRNA-dependentRNApolymerase	L	1197	Tick	0	0	0	0	0
1198	viralRNA-dependentRNApolymerase	L	1198	Tick	0	0	0	0	0
1199	viralRNA-dependentRNApolymerase	L	1199	Tick	0.0001	0	0	0	0
1200	viralRNA-dependentRNApolymerase	L	1200	Tick	0.0002	0	0	0	0
1201	viralRNA-dependentRNApolymerase	L	1201	Tick	0.0002	0	0	0	0
1202	viralRNA-dependentRNApolymerase	L	1202	Tick	0.0006	0	0	0	0
1203	viralRNA-dependentRNApolymerase	L	1203	Tick	0.0003	0	0	0	0
1204	viralRNA-dependentRNApolymerase	L	1204	Tick	0.0002	0	0	0	0
1205	viralRNA-dependentRNApolymerase	L	1205	Tick	0.0001	0	0	0	0
1206	viralRNA-dependentRNApolymerase	L	1206	Tick	0.0001	0	0	0	0
1207	viralRNA-dependentRNApolymerase	L	1207	Tick	0.0001	0	0	0	0
1208	viralRNA-dependentRNApolymerase	L	1208	Tick	0.0001	0	0	0	0
1209	viralRNA-dependentRNApolymerase	L	1209	Tick	0	0	0	0	0
1210	viralRNA-dependentRNApolymerase	L	1210	Tick	0.0009	0	0	0	0
1211	viralRNA-dependentRNApolymerase	L	1211	Tick	0.0002	0	0	0	0
1212	viralRNA-dependentRNApolymerase	L	1212	Tick	0.0001	0	0	0	0
1213	viralRNA-dependentRNApolymerase	L	1213	Tick	0.0004	0	0	0	0
1214	viralRNA-dependentRNApolymerase	L	1214	Tick	0.0007	0	0	0	0
1215	viralRNA-dependentRNApolymerase	L	1215	Tick	0.0008	0	0	0	0
1216	viralRNA-dependentRNApolymerase	L	1216	Tick	0.0021	0	0	0	0
1217	viralRNA-dependentRNApolymerase	L	1217	Tick	0.0012	0	0	0	0
1218	viralRNA-dependentRNApolymerase	L	1218	Tick	0.0012	0	0	0	0
1219	viralRNA-dependentRNApolymerase	L	1219	Tick	0.0021	0	0	0	0
1220	viralRNA-dependentRNApolymerase	L	1220	Tick	0.0021	0	0	0	0
1221	viralRNA-dependentRNApolymerase	L	1221	Tick	0.0021	0	0	0	0
1222	viralRNA-dependentRNApolymerase	L	1222	Tick	0.0021	0	0	0	0
1223	viralRNA-dependentRNApolymerase	L	1223	Tick	0	0	0	0	0
1224	viralRNA-dependentRNApolymerase	L	1224	Tick	0.002	0	0	0	0
1225	viralRNA-dependentRNApolymerase	L	1225	Tick	0.002	0	0	0	0
1226	viralRNA-dependentRNApolymerase	L	1226	Tick	0.0013	0	0	0	0
1227	viralRNA-dependentRNApolymerase	L	1227	Tick	0.0007	0	0	0	0
1228	viralRNA-dependentRNApolymerase	L	1228	Tick	0.0007	0	0	0	0
1229	viralRNA-dependentRNApolymerase	L	1229	Tick	0.0013	0	0	0	0
1230	viralRNA-dependentRNApolymerase	L	1230	Tick	0.002	0	0	0	0
1231	viralRNA-dependentRNApolymerase	L	1231	Tick	0.0013	0	0	0	0
1232	viralRNA-dependentRNApolymerase	L	1232	Tick	0.0007	0	0	0	0
1233	viralRNA-dependentRNApolymerase	L	1233	Tick	0.0052	0	0	0	0
1234	viralRNA-dependentRNApolymerase	L	1234	Tick	0.0026	0	0	0	0
1235	viralRNA-dependentRNApolymerase	L	1235	Tick	0.002	0	0	0	0
1236	viralRNA-dependentRNApolymerase	L	1236	Tick	0.002	0	0	0	0
1237	viralRNA-dependentRNApolymerase	L	1237	Tick	0.002	0	0	0	0
1238	viralRNA-dependentRNApolymerase	L	1238	Tick	0.0079	0	0	0	0
1239	viralRNA-dependentRNApolymerase	L	1239	Tick	0.0013	0	0	0	0
1240	viralRNA-dependentRNApolymerase	L	1240	Tick	0.002	0	0	0	0
1241	viralRNA-dependentRNApolymerase	L	1241	Tick	0.0026	0	0	0	0
1242	viralRNA-dependentRNApolymerase	L	1242	Tick	0.0007	0	0	0	0
1243	viralRNA-dependentRNApolymerase	L	1243	Tick	0.0026	0	0	0	0
1244	viralRNA-dependentRNApolymerase	L	1244	Tick	0.0047	0	0	0	0
1245	viralRNA-dependentRNApolymerase	L	1245	Tick	0.0007	0	0	0	0
1246	viralRNA-dependentRNApolymerase	L	1246	Tick	0.0013	0	0	0	0
1247	viralRNA-dependentRNApolymerase	L	1247	Tick	0.0013	0	0	0	0
1248	viralRNA-dependentRNApolymerase	L	1248	Tick	0.0007	0	0	0	0
1249	viralRNA-dependentRNApolymerase	L	1249	Tick	0	0	0	0	0
1250	viralRNA-dependentRNApolymerase	L	1250	Tick	0.0047	0	0	0	0
1251	viralRNA-dependentRNApolymerase	L	1251	Tick	0.0013	0	0	0	0
1252	viralRNA-dependentRNApolymerase	L	1252	Tick	0.002	0	0	0	0
1253	viralRNA-dependentRNApolymerase	L	1253	Tick	0.0047	0	0	0	0
1254	viralRNA-dependentRNApolymerase	L	1254	Tick	0.002	0	0	0	0
1255	viralRNA-dependentRNApolymerase	L	1255	Tick	0.0047	0	0	0	0
1256	viralRNA-dependentRNApolymerase	L	1256	Tick	0.0007	0	0	0	0
1257	viralRNA-dependentRNApolymerase	L	1257	Tick	0.004	0	0	0	0
1258	viralRNA-dependentRNApolymerase	L	1258	Tick	0.0007	0	0	0	0
1259	viralRNA-dependentRNApolymerase	L	1259	Tick	0.0047	0	0	0	0
1260	viralRNA-dependentRNApolymerase	L	1260	Tick	0.0027	0	0	0	0
1261	viralRNA-dependentRNApolymerase	L	1261	Tick	0	0	0	0	0
1262	viralRNA-dependentRNApolymerase	L	1262	Tick	0	0	0	0	0
1263	viralRNA-dependentRNApolymerase	L	1263	Tick	0.0007	0	0	0	0
1264	viralRNA-dependentRNApolymerase	L	1264	Tick	0.0033	0	0	0	0
1265	viralRNA-dependentRNApolymerase	L	1265	Tick	0.002	0	0	0	0
1266	viralRNA-dependentRNApolymerase	L	1266	Tick	0.006	0	0	0	0
1267	viralRNA-dependentRNApolymerase	L	1267	Tick	0.0007	0	0	0	0
1268	viralRNA-dependentRNApolymerase	L	1268	Tick	0.0007	0	0	0	0
1269	viralRNA-dependentRNApolymerase	L	1269	Tick	0.0007	0	0	0	0
1270	viralRNA-dependentRNApolymerase	L	1270	Tick	0.0027	0	0	0	0
1271	viralRNA-dependentRNApolymerase	L	1271	Tick	0.002	0	0	0	0
1272	viralRNA-dependentRNApolymerase	L	1272	Tick	0.0047	0	0	0	0
1273	viralRNA-dependentRNApolymerase	L	1273	Tick	0.0068	0	0	0	0
1274	viralRNA-dependentRNApolymerase	L	1274	Tick	0.0115	0	0	0	0
1275	viralRNA-dependentRNApolymerase	L	1275	Tick	0.0014	0	0	0	0
1276	viralRNA-dependentRNApolymerase	L	1276	Tick	0.0027	0	0	0	0
1277	viralRNA-dependentRNApolymerase	L	1277	Tick	0.002	0	0	0	0
1278	viralRNA-dependentRNApolymerase	L	1278	Tick	0.0014	0	0	0	0
1279	viralRNA-dependentRNApolymerase	L	1279	Tick	0	0	0	0	0
1280	viralRNA-dependentRNApolymerase	L	1280	Tick	0.002	0	0	0	0
1281	viralRNA-dependentRNApolymerase	L	1281	Tick	0.0007	0	0	0	0
1282	viralRNA-dependentRNApolymerase	L	1282	Tick	0.0007	0	0	0	0
1283	viralRNA-dependentRNApolymerase	L	1283	Tick	0.0014	0	0	0	0
1284	viralRNA-dependentRNApolymerase	L	1284	Tick	0.0027	0	0	0	0
1285	viralRNA-dependentRNApolymerase	L	1285	Tick	0.0007	0	0	0	0
1286	viralRNA-dependentRNApolymerase	L	1286	Tick	0.0007	0	0	0	0
1287	viralRNA-dependentRNApolymerase	L	1287	Tick	0.0286	0.0286299	0.0286299	0	0
1288	viralRNA-dependentRNApolymerase	L	1288	Tick	0.0005	0	0	0	0
1289	viralRNA-dependentRNApolymerase	L	1289	Tick	0.0016	0	0	0	0
1290	viralRNA-dependentRNApolymerase	L	1290	Tick	0.0005	0	0	0	0
1291	viralRNA-dependentRNApolymerase	L	1291	Tick	0.0027	0	0	0	0
1292	viralRNA-dependentRNApolymerase	L	1292	Tick	0	0	0	0	0
1293	viralRNA-dependentRNApolymerase	L	1293	Tick	0.0005	0	0	0	0
1294	viralRNA-dependentRNApolymerase	L	1294	Tick	0.0005	0	0	0	0
1295	viralRNA-dependentRNApolymerase	L	1295	Tick	0.0016	0	0	0	0
1296	viralRNA-dependentRNApolymerase	L	1296	Tick	0	0	0	0	0
1297	viralRNA-dependentRNApolymerase	L	1297	Tick	0.0043	0	0	0	0
1298	viralRNA-dependentRNApolymerase	L	1298	Tick	0.0011	0	0	0	0
1299	viralRNA-dependentRNApolymerase	L	1299	Tick	0.0005	0	0	0	0
1300	viralRNA-dependentRNApolymerase	L	1300	Tick	0.0011	0	0	0	0
1301	viralRNA-dependentRNApolymerase	L	1301	Tick	0.0001	0	0	0	0
1302	viralRNA-dependentRNApolymerase	L	1302	Tick	0.0003	0	0	0	0
1303	viralRNA-dependentRNApolymerase	L	1303	Tick	0	0	0	0	0
1304	viralRNA-dependentRNApolymerase	L	1304	Tick	0	0	0	0	0
1305	viralRNA-dependentRNApolymerase	L	1305	Tick	0	0	0	0	0
1306	viralRNA-dependentRNApolymerase	L	1306	Tick	0	0	0	0	0
1307	viralRNA-dependentRNApolymerase	L	1307	Tick	0	0	0	0	0
1308	viralRNA-dependentRNApolymerase	L	1308	Tick	0	0	0	0	0
1309	viralRNA-dependentRNApolymerase	L	1309	Tick	0	0	0	0	0
1310	viralRNA-dependentRNApolymerase	L	1310	Tick	0	0	0	0	0
1311	viralRNA-dependentRNApolymerase	L	1311	Tick	0	0	0	0	0
1312	viralRNA-dependentRNApolymerase	L	1312	Tick	0.0001	0	0	0	0
1313	viralRNA-dependentRNApolymerase	L	1313	Tick	0.0002	0	0	0	0
1314	viralRNA-dependentRNApolymerase	L	1314	Tick	0	0	0	0	0
1315	viralRNA-dependentRNApolymerase	L	1315	Tick	0.0001	0	0	0	0
1316	viralRNA-dependentRNApolymerase	L	1316	Tick	0	0	0	0	0
1317	viralRNA-dependentRNApolymerase	L	1317	Tick	0	0	0	0	0
1318	viralRNA-dependentRNApolymerase	L	1318	Tick	0.0002	0	0	0	0
1319	viralRNA-dependentRNApolymerase	L	1319	Tick	0	0	0	0	0
1320	viralRNA-dependentRNApolymerase	L	1320	Tick	0	0	0	0	0
1321	viralRNA-dependentRNApolymerase	L	1321	Tick	0.0001	0	0	0	0
1322	viralRNA-dependentRNApolymerase	L	1322	Tick	0.0018	0	0	0	0
1323	viralRNA-dependentRNApolymerase	L	1323	Tick	0.0013	0	0	0	0
1324	viralRNA-dependentRNApolymerase	L	1324	Tick	0.0027	0	0	0	0
1325	viralRNA-dependentRNApolymerase	L	1325	Tick	0.002	0	0	0	0
1326	viralRNA-dependentRNApolymerase	L	1326	Tick	0.0041	0	0	0	0
1327	viralRNA-dependentRNApolymerase	L	1327	Tick	0.0021	0	0	0	0
1328	viralRNA-dependentRNApolymerase	L	1328	Tick	0.0033	0	0	0	0
1329	viralRNA-dependentRNApolymerase	L	1329	Tick	0.0047	0	0	0	0
1330	viralRNA-dependentRNApolymerase	L	1330	Tick	0.0034	0	0	0	0
1331	viralRNA-dependentRNApolymerase	L	1331	Tick	0.0011	0	0	0	0
1332	viralRNA-dependentRNApolymerase	L	1332	Tick	0.0034	0	0	0	0
1333	viralRNA-dependentRNApolymerase	L	1333	Tick	0.0053	0	0	0	0
1334	viralRNA-dependentRNApolymerase	L	1334	Tick	0.0021	0	0	0	0
1335	viralRNA-dependentRNApolymerase	L	1335	Tick	0.0026	0	0	0	0
1336	viralRNA-dependentRNApolymerase	L	1336	Tick	0.0024	0	0	0	0
1337	viralRNA-dependentRNApolymerase	L	1337	Tick	0.0024	0	0	0	0
1338	viralRNA-dependentRNApolymerase	L	1338	Tick	0.001	0	0	0	0
1339	viralRNA-dependentRNApolymerase	L	1339	Tick	0.0023	0	0	0	0
1340	viralRNA-dependentRNApolymerase	L	1340	Tick	0.0034	0	0	0	0
1341	viralRNA-dependentRNApolymerase	L	1341	Tick	0.0057	0	0	0	0
1342	viralRNA-dependentRNApolymerase	L	1342	Tick	0.002	0	0	0	0
1343	viralRNA-dependentRNApolymerase	L	1343	Tick	0.001	0	0	0	0
1344	viralRNA-dependentRNApolymerase	L	1344	Tick	0.0027	0	0	0	0
1345	viralRNA-dependentRNApolymerase	L	1345	Tick	0.0018	0	0	0	0
1346	viralRNA-dependentRNApolymerase	L	1346	Tick	0.0047	0	0	0	0
1347	viralRNA-dependentRNApolymerase	L	1347	Tick	0.0011	0	0	0	0
1348	viralRNA-dependentRNApolymerase	L	1348	Tick	0.004	0	0	0	0
1349	viralRNA-dependentRNApolymerase	L	1349	Tick	0.0017	0	0	0	0
1350	viralRNA-dependentRNApolymerase	L	1350	Tick	0.0054	0	0	0	0
1351	viralRNA-dependentRNApolymerase	L	1351	Tick	0.0016	0	0	0	0
1352	viralRNA-dependentRNApolymerase	L	1352	Tick	0.0092	0	0	0	0
1353	viralRNA-dependentRNApolymerase	L	1353	Tick	0.0068	0	0	0	0
1354	viralRNA-dependentRNApolymerase	L	1354	Tick	0.0041	0	0	0	0
1355	viralRNA-dependentRNApolymerase	L	1355	Tick	0.0025	0	0	0	0
1356	viralRNA-dependentRNApolymerase	L	1356	Tick	0.0013	0	0	0	0
1357	viralRNA-dependentRNApolymerase	L	1357	Tick	0.0011	0	0	0	0
1358	viralRNA-dependentRNApolymerase	L	1358	Tick	0.0018	0	0	0	0
1359	viralRNA-dependentRNApolymerase	L	1359	Tick	0.007	0	0	0	0
1360	viralRNA-dependentRNApolymerase	L	1360	Tick	0.0017	0	0	0	0
1361	viralRNA-dependentRNApolymerase	L	1361	Tick	0.0015	0	0	0	0
1362	viralRNA-dependentRNApolymerase	L	1362	Tick	0.0027	0	0	0	0
1363	viralRNA-dependentRNApolymerase	L	1363	Tick	0.001	0	0	0	0
1364	viralRNA-dependentRNApolymerase	L	1364	Tick	0.0015	0	0	0	0
1365	viralRNA-dependentRNApolymerase	L	1365	Tick	0.0007	0	0	0	0
1366	viralRNA-dependentRNApolymerase	L	1366	Tick	0.0025	0	0	0	0
1367	viralRNA-dependentRNApolymerase	L	1367	Tick	0.0051	0	0	0	0
1368	viralRNA-dependentRNApolymerase	L	1368	Tick	0.0018	0	0	0	0
1369	viralRNA-dependentRNApolymerase	L	1369	Tick	0.0044	0	0	0	0
1370	viralRNA-dependentRNApolymerase	L	1370	Tick	0.0079	0	0	0	0
1371	viralRNA-dependentRNApolymerase	L	1371	Tick	0.0027	0	0	0	0
1372	viralRNA-dependentRNApolymerase	L	1372	Tick	0.0049	0	0	0	0
1373	viralRNA-dependentRNApolymerase	L	1373	Tick	0.0064	0	0	0	0
1374	viralRNA-dependentRNApolymerase	L	1374	Tick	0.0052	0	0	0	0
1375	viralRNA-dependentRNApolymerase	L	1375	Tick	0.002	0	0	0	0
1376	viralRNA-dependentRNApolymerase	L	1376	Tick	0.0015	0	0	0	0
1377	viralRNA-dependentRNApolymerase	L	1377	Tick	0.001	0	0	0	0
1378	viralRNA-dependentRNApolymerase	L	1378	Tick	0.0035	0	0	0	0
1379	viralRNA-dependentRNApolymerase	L	1379	Tick	0.0043	0	0	0	0
1380	viralRNA-dependentRNApolymerase	L	1380	Tick	0.0007	0	0	0	0
1381	viralRNA-dependentRNApolymerase	L	1381	Tick	0.001	0	0	0	0
1382	viralRNA-dependentRNApolymerase	L	1382	Tick	0.0013	0	0	0	0
1383	viralRNA-dependentRNApolymerase	L	1383	Tick	0.0007	0	0	0	0
1384	viralRNA-dependentRNApolymerase	L	1384	Tick	0.0015	0	0	0	0
1385	viralRNA-dependentRNApolymerase	L	1385	Tick	0.0017	0	0	0	0
1386	viralRNA-dependentRNApolymerase	L	1386	Tick	0.0014	0	0	0	0
1387	viralRNA-dependentRNApolymerase	L	1387	Tick	0.0018	0	0	0	0
1388	viralRNA-dependentRNApolymerase	L	1388	Tick	0.0013	0	0	0	0
1389	viralRNA-dependentRNApolymerase	L	1389	Tick	0.0017	0	0	0	0
1390	viralRNA-dependentRNApolymerase	L	1390	Tick	0.0018	0	0	0	0
1391	viralRNA-dependentRNApolymerase	L	1391	Tick	0.0008	0	0	0	0
1392	viralRNA-dependentRNApolymerase	L	1392	Tick	0.0049	0	0	0	0
1393	viralRNA-dependentRNApolymerase	L	1393	Tick	0.0011	0	0	0	0
1394	viralRNA-dependentRNApolymerase	L	1394	Tick	0.0017	0	0	0	0
1395	viralRNA-dependentRNApolymerase	L	1395	Tick	0.0025	0	0	0	0
1396	viralRNA-dependentRNApolymerase	L	1396	Tick	0.0039	0	0	0	0
1397	viralRNA-dependentRNApolymerase	L	1397	Tick	0.0015	0	0	0	0
1398	viralRNA-dependentRNApolymerase	L	1398	Tick	0.0011	0	0	0	0
1399	viralRNA-dependentRNApolymerase	L	1399	Tick	0.0035	0	0	0	0
1400	viralRNA-dependentRNApolymerase	L	1400	Tick	0.0017	0	0	0	0
1401	viralRNA-dependentRNApolymerase	L	1401	Tick	0.0056	0	0	0	0
1402	viralRNA-dependentRNApolymerase	L	1402	Tick	0.0032	0	0	0	0
1403	viralRNA-dependentRNApolymerase	L	1403	Tick	0.0021	0	0	0	0
1404	viralRNA-dependentRNApolymerase	L	1404	Tick	0.0018	0	0	0	0
1405	viralRNA-dependentRNApolymerase	L	1405	Tick	0.0035	0	0	0	0
1406	viralRNA-dependentRNApolymerase	L	1406	Tick	0.0038	0	0	0	0
1407	viralRNA-dependentRNApolymerase	L	1407	Tick	0.0024	0	0	0	0
1408	viralRNA-dependentRNApolymerase	L	1408	Tick	0.0038	0	0	0	0
1409	viralRNA-dependentRNApolymerase	L	1409	Tick	0.0008	0	0	0	0
1410	viralRNA-dependentRNApolymerase	L	1410	Tick	0.0011	0	0	0	0
1411	viralRNA-dependentRNApolymerase	L	1411	Tick	0.0119	0	0	0	0
1412	viralRNA-dependentRNApolymerase	L	1412	Tick	0.0007	0	0	0	0
1413	viralRNA-dependentRNApolymerase	L	1413	Tick	0.0014	0	0	0	0
1414	viralRNA-dependentRNApolymerase	L	1414	Tick	0.0027	0	0	0	0
1415	viralRNA-dependentRNApolymerase	L	1415	Tick	0.0028	0	0	0	0
1416	viralRNA-dependentRNApolymerase	L	1416	Tick	0.0024	0	0	0	0
1417	viralRNA-dependentRNApolymerase	L	1417	Tick	0.0024	0	0	0	0
1418	viralRNA-dependentRNApolymerase	L	1418	Tick	0.0021	0	0	0	0
1419	viralRNA-dependentRNApolymerase	L	1419	Tick	0.0011	0	0	0	0
1420	viralRNA-dependentRNApolymerase	L	1420	Tick	0.0018	0	0	0	0
1421	viralRNA-dependentRNApolymerase	L	1421	Tick	0.0014	0	0	0	0
1422	viralRNA-dependentRNApolymerase	L	1422	Tick	0.0017	0	0	0	0
1423	viralRNA-dependentRNApolymerase	L	1423	Tick	0.0014	0	0	0	0
1424	viralRNA-dependentRNApolymerase	L	1424	Tick	0.002	0	0	0	0
1425	viralRNA-dependentRNApolymerase	L	1425	Tick	0	0	0	0	0
1426	viralRNA-dependentRNApolymerase	L	1426	Tick	0	0	0	0	0
1427	viralRNA-dependentRNApolymerase	L	1427	Tick	0	0	0	0	0
1428	viralRNA-dependentRNApolymerase	L	1428	Tick	0.0001	0	0	0	0
1429	viralRNA-dependentRNApolymerase	L	1429	Tick	0	0	0	0	0
1430	viralRNA-dependentRNApolymerase	L	1430	Tick	0	0	0	0	0
1431	viralRNA-dependentRNApolymerase	L	1431	Tick	0	0	0	0	0
1432	viralRNA-dependentRNApolymerase	L	1432	Tick	0	0	0	0	0
1433	viralRNA-dependentRNApolymerase	L	1433	Tick	0	0	0	0	0
1434	viralRNA-dependentRNApolymerase	L	1434	Tick	0	0	0	0	0
1435	viralRNA-dependentRNApolymerase	L	1435	Tick	0	0	0	0	0
1436	viralRNA-dependentRNApolymerase	L	1436	Tick	0	0	0	0	0
1437	viralRNA-dependentRNApolymerase	L	1437	Tick	0	0	0	0	0
1438	viralRNA-dependentRNApolymerase	L	1438	Tick	0	0	0	0	0
1439	viralRNA-dependentRNApolymerase	L	1439	Tick	0.0001	0	0	0	0
1440	viralRNA-dependentRNApolymerase	L	1440	Tick	0.0003	0	0	0	0
1441	viralRNA-dependentRNApolymerase	L	1441	Tick	0.0003	0	0	0	0
1442	viralRNA-dependentRNApolymerase	L	1442	Tick	0.0003	0	0	0	0
1443	viralRNA-dependentRNApolymerase	L	1443	Tick	0	0	0	0	0
1444	viralRNA-dependentRNApolymerase	L	1444	Tick	0	0	0	0	0
1445	viralRNA-dependentRNApolymerase	L	1445	Tick	0	0	0	0	0
1446	viralRNA-dependentRNApolymerase	L	1446	Tick	0.0029	0	0	0	0
1447	viralRNA-dependentRNApolymerase	L	1447	Tick	0.0048	0	0	0	0
1448	viralRNA-dependentRNApolymerase	L	1448	Tick	0.0019	0	0	0	0
1449	viralRNA-dependentRNApolymerase	L	1449	Tick	0.001	0	0	0	0
1450	viralRNA-dependentRNApolymerase	L	1450	Tick	0.001	0	0	0	0
1451	viralRNA-dependentRNApolymerase	L	1451	Tick	0.0019	0	0	0	0
1452	viralRNA-dependentRNApolymerase	L	1452	Tick	0.002	0	0	0	0
1453	viralRNA-dependentRNApolymerase	L	1453	Tick	0	0	0	0	0
1454	viralRNA-dependentRNApolymerase	L	1454	Tick	0	0	0	0	0
1455	viralRNA-dependentRNApolymerase	L	1455	Tick	0.001	0	0	0	0
1456	viralRNA-dependentRNApolymerase	L	1456	Tick	0.001	0	0	0	0
1457	viralRNA-dependentRNApolymerase	L	1457	Tick	0.002	0	0	0	0
1458	viralRNA-dependentRNApolymerase	L	1458	Tick	0.001	0	0	0	0
1459	viralRNA-dependentRNApolymerase	L	1459	Tick	0.001	0	0	0	0
1460	viralRNA-dependentRNApolymerase	L	1460	Tick	0.001	0	0	0	0
1461	viralRNA-dependentRNApolymerase	L	1461	Tick	0.002	0	0	0	0
1462	viralRNA-dependentRNApolymerase	L	1462	Tick	0.002	0	0	0	0
1463	viralRNA-dependentRNApolymerase	L	1463	Tick	0.001	0	0	0	0
1464	viralRNA-dependentRNApolymerase	L	1464	Tick	0.002	0	0	0	0
1465	viralRNA-dependentRNApolymerase	L	1465	Tick	0.002	0	0	0	0
1466	viralRNA-dependentRNApolymerase	L	1466	Tick	0.0029	0	0	0	0
1467	viralRNA-dependentRNApolymerase	L	1467	Tick	0.002	0	0	0	0
1468	viralRNA-dependentRNApolymerase	L	1468	Tick	0	0	0	0	0
1469	viralRNA-dependentRNApolymerase	L	1469	Tick	0.001	0	0	0	0
1470	viralRNA-dependentRNApolymerase	L	1470	Tick	0.001	0	0	0	0
1471	viralRNA-dependentRNApolymerase	L	1471	Tick	0.0019	0	0	0	0
1472	viralRNA-dependentRNApolymerase	L	1472	Tick	0.001	0	0	0	0
1473	viralRNA-dependentRNApolymerase	L	1473	Tick	0.0008	0	0	0	0
1474	viralRNA-dependentRNApolymerase	L	1474	Tick	0	0	0	0	0
1475	viralRNA-dependentRNApolymerase	L	1475	Tick	0.0008	0	0	0	0
1476	viralRNA-dependentRNApolymerase	L	1476	Tick	0	0	0	0	0
1477	viralRNA-dependentRNApolymerase	L	1477	Tick	0.0008	0	0	0	0
1478	viralRNA-dependentRNApolymerase	L	1478	Tick	0.0008	0	0	0	0
1479	viralRNA-dependentRNApolymerase	L	1479	Tick	0.0008	0	0	0	0
1480	viralRNA-dependentRNApolymerase	L	1480	Tick	0.0025	0	0	0	0
1481	viralRNA-dependentRNApolymerase	L	1481	Tick	0.0008	0	0	0	0
1482	viralRNA-dependentRNApolymerase	L	1482	Tick	0.0016	0	0	0	0
1483	viralRNA-dependentRNApolymerase	L	1483	Tick	0.0008	0	0	0	0
1484	viralRNA-dependentRNApolymerase	L	1484	Tick	0	0	0	0	0
1485	viralRNA-dependentRNApolymerase	L	1485	Tick	0.0024	0	0	0	0
1486	viralRNA-dependentRNApolymerase	L	1486	Tick	0.0008	0	0	0	0
1487	viralRNA-dependentRNApolymerase	L	1487	Tick	0.0016	0	0	0	0
1488	viralRNA-dependentRNApolymerase	L	1488	Tick	0.0008	0	0	0	0
1489	viralRNA-dependentRNApolymerase	L	1489	Tick	0.0016	0	0	0	0
1490	viralRNA-dependentRNApolymerase	L	1490	Tick	0.0008	0	0	0	0
1491	viralRNA-dependentRNApolymerase	L	1491	Tick	0.0025	0	0	0	0
1492	viralRNA-dependentRNApolymerase	L	1492	Tick	0	0	0	0	0
1493	viralRNA-dependentRNApolymerase	L	1493	Tick	0	0	0	0	0
1494	viralRNA-dependentRNApolymerase	L	1494	Tick	0.0008	0	0	0	0
1495	viralRNA-dependentRNApolymerase	L	1495	Tick	0	0	0	0	0
1496	viralRNA-dependentRNApolymerase	L	1496	Tick	0.0016	0	0	0	0
1497	viralRNA-dependentRNApolymerase	L	1497	Tick	0.0008	0	0	0	0
1498	viralRNA-dependentRNApolymerase	L	1498	Tick	0.0016	0	0	0	0
1499	viralRNA-dependentRNApolymerase	L	1499	Tick	0.0016	0	0	0	0
1500	viralRNA-dependentRNApolymerase	L	1500	Tick	0.0008	0	0	0	0
1501	viralRNA-dependentRNApolymerase	L	1501	Tick	0.0016	0	0	0	0
1502	viralRNA-dependentRNApolymerase	L	1502	Tick	0.0008	0	0	0	0
1503	viralRNA-dependentRNApolymerase	L	1503	Tick	0.0016	0	0	0	0
1504	viralRNA-dependentRNApolymerase	L	1504	Tick	0.0008	0	0	0	0
1505	viralRNA-dependentRNApolymerase	L	1505	Tick	0.0016	0	0	0	0
1506	viralRNA-dependentRNApolymerase	L	1506	Tick	0.0033	0	0	0	0
1507	viralRNA-dependentRNApolymerase	L	1507	Tick	0	0	0	0	0
1508	viralRNA-dependentRNApolymerase	L	1508	Tick	0.0008	0	0	0	0
1509	viralRNA-dependentRNApolymerase	L	1509	Tick	0.0016	0	0	0	0
1510	viralRNA-dependentRNApolymerase	L	1510	Tick	0.0016	0	0	0	0
1511	viralRNA-dependentRNApolymerase	L	1511	Tick	0	0	0	0	0
1512	viralRNA-dependentRNApolymerase	L	1512	Tick	0.0008	0	0	0	0
1513	viralRNA-dependentRNApolymerase	L	1513	Tick	0.0024	0	0	0	0
1514	viralRNA-dependentRNApolymerase	L	1514	Tick	0.0008	0	0	0	0
1515	viralRNA-dependentRNApolymerase	L	1515	Tick	0.0008	0	0	0	0
1516	viralRNA-dependentRNApolymerase	L	1516	Tick	0	0	0	0	0
1517	viralRNA-dependentRNApolymerase	L	1517	Tick	0.0024	0	0	0	0
1518	viralRNA-dependentRNApolymerase	L	1518	Tick	0.0025	0	0	0	0
1519	viralRNA-dependentRNApolymerase	L	1519	Tick	0.0016	0	0	0	0
1520	viralRNA-dependentRNApolymerase	L	1520	Tick	0.0008	0	0	0	0
1521	viralRNA-dependentRNApolymerase	L	1521	Tick	0.0016	0	0	0	0
1522	viralRNA-dependentRNApolymerase	L	1522	Tick	0	0	0	0	0
1523	viralRNA-dependentRNApolymerase	L	1523	Tick	0.0008	0	0	0	0
1524	viralRNA-dependentRNApolymerase	L	1524	Tick	0	0	0	0	0
1525	viralRNA-dependentRNApolymerase	L	1525	Tick	0.0016	0	0	0	0
1526	viralRNA-dependentRNApolymerase	L	1526	Tick	0.0016	0	0	0	0
1527	viralRNA-dependentRNApolymerase	L	1527	Tick	0.0016	0	0	0	0
1528	viralRNA-dependentRNApolymerase	L	1528	Tick	0.0008	0	0	0	0
1529	viralRNA-dependentRNApolymerase	L	1529	Tick	0.0016	0	0	0	0
1530	viralRNA-dependentRNApolymerase	L	1530	Tick	0.0008	0	0	0	0
1531	viralRNA-dependentRNApolymerase	L	1531	Tick	0.0008	0	0	0	0
1532	viralRNA-dependentRNApolymerase	L	1532	Tick	0.0008	0	0	0	0
1533	viralRNA-dependentRNApolymerase	L	1533	Tick	0	0	0	0	0
1534	viralRNA-dependentRNApolymerase	L	1534	Tick	0.0008	0	0	0	0
1535	viralRNA-dependentRNApolymerase	L	1535	Tick	0.0008	0	0	0	0
1536	viralRNA-dependentRNApolymerase	L	1536	Tick	0	0	0	0	0
1537	viralRNA-dependentRNApolymerase	L	1537	Tick	0	0	0	0	0
1538	viralRNA-dependentRNApolymerase	L	1538	Tick	0	0	0	0	0
1539	viralRNA-dependentRNApolymerase	L	1539	Tick	0	0	0	0	0
1540	viralRNA-dependentRNApolymerase	L	1540	Tick	0.0008	0	0	0	0
1541	viralRNA-dependentRNApolymerase	L	1541	Tick	0.0008	0	0	0	0
1542	viralRNA-dependentRNApolymerase	L	1542	Tick	0	0	0	0	0
1543	viralRNA-dependentRNApolymerase	L	1543	Tick	0	0	0	0	0
1544	viralRNA-dependentRNApolymerase	L	1544	Tick	0	0	0	0	0
1545	viralRNA-dependentRNApolymerase	L	1545	Tick	0	0	0	0	0
1546	viralRNA-dependentRNApolymerase	L	1546	Tick	0	0	0	0	0
1547	viralRNA-dependentRNApolymerase	L	1547	Tick	0.0008	0	0	0	0
1548	viralRNA-dependentRNApolymerase	L	1548	Tick	0	0	0	0	0
1549	viralRNA-dependentRNApolymerase	L	1549	Tick	0	0	0	0	0
1550	viralRNA-dependentRNApolymerase	L	1550	Tick	0	0	0	0	0
1551	viralRNA-dependentRNApolymerase	L	1551	Tick	0	0	0	0	0
1552	viralRNA-dependentRNApolymerase	L	1552	Tick	0.0008	0	0	0	0
1553	viralRNA-dependentRNApolymerase	L	1553	Tick	0	0	0	0	0
1554	viralRNA-dependentRNApolymerase	L	1554	Tick	0	0	0	0	0
1555	viralRNA-dependentRNApolymerase	L	1555	Tick	0	0	0	0	0
1556	viralRNA-dependentRNApolymerase	L	1556	Tick	0	0	0	0	0
1557	viralRNA-dependentRNApolymerase	L	1557	Tick	0	0	0	0	0
1558	viralRNA-dependentRNApolymerase	L	1558	Tick	0	0	0	0	0
1559	viralRNA-dependentRNApolymerase	L	1559	Tick	0	0	0	0	0
1560	viralRNA-dependentRNApolymerase	L	1560	Tick	0	0	0	0	0
1561	viralRNA-dependentRNApolymerase	L	1561	Tick	0	0	0	0	0
1562	viralRNA-dependentRNApolymerase	L	1562	Tick	0	0	0	0	0
1563	viralRNA-dependentRNApolymerase	L	1563	Tick	0	0	0	0	0
1564	viralRNA-dependentRNApolymerase	L	1564	Tick	0	0	0	0	0
1565	viralRNA-dependentRNApolymerase	L	1565	Tick	0.0037	0	0	0	0
1566	viralRNA-dependentRNApolymerase	L	1566	Tick	0	0	0	0	0
1567	viralRNA-dependentRNApolymerase	L	1567	Tick	0.0037	0	0	0	0
1568	viralRNA-dependentRNApolymerase	L	1568	Tick	0	0	0	0	0
1569	viralRNA-dependentRNApolymerase	L	1569	Tick	0.0037	0	0	0	0
1570	viralRNA-dependentRNApolymerase	L	1570	Tick	0.0037	0	0	0	0
1571	viralRNA-dependentRNApolymerase	L	1571	Tick	0	0	0	0	0
1572	viralRNA-dependentRNApolymerase	L	1572	Tick	0.0037	0	0	0	0
1573	viralRNA-dependentRNApolymerase	L	1573	Tick	0	0	0	0	0
1574	viralRNA-dependentRNApolymerase	L	1574	Tick	0	0	0	0	0
1575	viralRNA-dependentRNApolymerase	L	1575	Tick	0	0	0	0	0
1576	viralRNA-dependentRNApolymerase	L	1576	Tick	0.0038	0	0	0	0
1577	viralRNA-dependentRNApolymerase	L	1577	Tick	0	0	0	0	0
1578	viralRNA-dependentRNApolymerase	L	1578	Tick	0.0038	0	0	0	0
1579	viralRNA-dependentRNApolymerase	L	1579	Tick	0.0038	0	0	0	0
1580	viralRNA-dependentRNApolymerase	L	1580	Tick	0	0	0	0	0
1581	viralRNA-dependentRNApolymerase	L	1581	Tick	0	0	0	0	0
1582	viralRNA-dependentRNApolymerase	L	1582	Tick	0	0	0	0	0
1583	viralRNA-dependentRNApolymerase	L	1583	Tick	0	0	0	0	0
1584	viralRNA-dependentRNApolymerase	L	1584	Tick	0	0	0	0	0
1585	viralRNA-dependentRNApolymerase	L	1585	Tick	0	0	0	0	0
1586	viralRNA-dependentRNApolymerase	L	1586	Tick	0	0	0	0	0
1587	viralRNA-dependentRNApolymerase	L	1587	Tick	0	0	0	0	0
1588	viralRNA-dependentRNApolymerase	L	1588	Tick	0.0044	0	0	0	0
1589	viralRNA-dependentRNApolymerase	L	1589	Tick	0	0	0	0	0
1590	viralRNA-dependentRNApolymerase	L	1590	Tick	0	0	0	0	0
1591	viralRNA-dependentRNApolymerase	L	1591	Tick	0	0	0	0	0
1592	viralRNA-dependentRNApolymerase	L	1592	Tick	0	0	0	0	0
1593	viralRNA-dependentRNApolymerase	L	1593	Tick	0	0	0	0	0
1594	viralRNA-dependentRNApolymerase	L	1594	Tick	0	0	0	0	0
1595	viralRNA-dependentRNApolymerase	L	1595	Tick	0	0	0	0	0
1596	viralRNA-dependentRNApolymerase	L	1596	Tick	0	0	0	0	0
1597	viralRNA-dependentRNApolymerase	L	1597	Tick	0	0	0	0	0
1598	viralRNA-dependentRNApolymerase	L	1598	Tick	0	0	0	0	0
1599	viralRNA-dependentRNApolymerase	L	1599	Tick	0	0	0	0	0
1600	viralRNA-dependentRNApolymerase	L	1600	Tick	0	0	0	0	0
1601	viralRNA-dependentRNApolymerase	L	1601	Tick	0	0	0	0	0
1602	viralRNA-dependentRNApolymerase	L	1602	Tick	0	0	0	0	0
1603	viralRNA-dependentRNApolymerase	L	1603	Tick	0	0	0	0	0
1604	viralRNA-dependentRNApolymerase	L	1604	Tick	0	0	0	0	0
1605	viralRNA-dependentRNApolymerase	L	1605	Tick	0	0	0	0	0
1606	viralRNA-dependentRNApolymerase	L	1606	Tick	0.0022	0	0	0	0
1607	viralRNA-dependentRNApolymerase	L	1607	Tick	0	0	0	0	0
1608	viralRNA-dependentRNApolymerase	L	1608	Tick	0	0	0	0	0
1609	viralRNA-dependentRNApolymerase	L	1609	Tick	0	0	0	0	0
1610	viralRNA-dependentRNApolymerase	L	1610	Tick	0	0	0	0	0
1611	viralRNA-dependentRNApolymerase	L	1611	Tick	0	0	0	0	0
1612	viralRNA-dependentRNApolymerase	L	1612	Tick	0.0022	0	0	0	0
1613	viralRNA-dependentRNApolymerase	L	1613	Tick	0	0	0	0	0
1614	viralRNA-dependentRNApolymerase	L	1614	Tick	0	0	0	0	0
1615	viralRNA-dependentRNApolymerase	L	1615	Tick	0	0	0	0	0
1616	viralRNA-dependentRNApolymerase	L	1616	Tick	0	0	0	0	0
1617	viralRNA-dependentRNApolymerase	L	1617	Tick	0	0	0	0	0
1618	viralRNA-dependentRNApolymerase	L	1618	Tick	0	0	0	0	0
1619	viralRNA-dependentRNApolymerase	L	1619	Tick	0.0041	0	0	0	0
1620	viralRNA-dependentRNApolymerase	L	1620	Tick	0	0	0	0	0
1621	viralRNA-dependentRNApolymerase	L	1621	Tick	0	0	0	0	0
1622	viralRNA-dependentRNApolymerase	L	1622	Tick	0	0	0	0	0
1623	viralRNA-dependentRNApolymerase	L	1623	Tick	0	0	0	0	0
1624	viralRNA-dependentRNApolymerase	L	1624	Tick	0	0	0	0	0
1625	viralRNA-dependentRNApolymerase	L	1625	Tick	0	0	0	0	0
1626	viralRNA-dependentRNApolymerase	L	1626	Tick	0	0	0	0	0
1627	viralRNA-dependentRNApolymerase	L	1627	Tick	0	0	0	0	0
1628	viralRNA-dependentRNApolymerase	L	1628	Tick	0.0041	0	0	0	0
1629	viralRNA-dependentRNApolymerase	L	1629	Tick	0	0	0	0	0
1630	viralRNA-dependentRNApolymerase	L	1630	Tick	0	0	0	0	0
1631	viralRNA-dependentRNApolymerase	L	1631	Tick	0.0041	0	0	0	0
1632	viralRNA-dependentRNApolymerase	L	1632	Tick	0	0	0	0	0
1633	viralRNA-dependentRNApolymerase	L	1633	Tick	0	0	0	0	0
1634	viralRNA-dependentRNApolymerase	L	1634	Tick	0	0	0	0	0
1635	viralRNA-dependentRNApolymerase	L	1635	Tick	0.004	0	0	0	0
1636	viralRNA-dependentRNApolymerase	L	1636	Tick	0	0	0	0	0
1637	viralRNA-dependentRNApolymerase	L	1637	Tick	0	0	0	0	0
1638	viralRNA-dependentRNApolymerase	L	1638	Tick	0	0	0	0	0
1639	viralRNA-dependentRNApolymerase	L	1639	Tick	0	0	0	0	0
1640	viralRNA-dependentRNApolymerase	L	1640	Tick	0	0	0	0	0
1641	viralRNA-dependentRNApolymerase	L	1641	Tick	0	0	0	0	0
1642	viralRNA-dependentRNApolymerase	L	1642	Tick	0	0	0	0	0
1643	viralRNA-dependentRNApolymerase	L	1643	Tick	0	0	0	0	0
1644	viralRNA-dependentRNApolymerase	L	1644	Tick	0.0038	0	0	0	0
1645	viralRNA-dependentRNApolymerase	L	1645	Tick	0	0	0	0	0
1646	viralRNA-dependentRNApolymerase	L	1646	Tick	0	0	0	0	0
1647	viralRNA-dependentRNApolymerase	L	1647	Tick	0.0038	0	0	0	0
1648	viralRNA-dependentRNApolymerase	L	1648	Tick	0	0	0	0	0
1649	viralRNA-dependentRNApolymerase	L	1649	Tick	0	0	0	0	0
1650	viralRNA-dependentRNApolymerase	L	1650	Tick	0.0037	0	0	0	0
1651	viralRNA-dependentRNApolymerase	L	1651	Tick	0	0	0	0	0
1652	viralRNA-dependentRNApolymerase	L	1652	Tick	0	0	0	0	0
1653	viralRNA-dependentRNApolymerase	L	1653	Tick	0.0037	0	0	0	0
1654	viralRNA-dependentRNApolymerase	L	1654	Tick	0	0	0	0	0
1655	viralRNA-dependentRNApolymerase	L	1655	Tick	0	0	0	0	0
1656	viralRNA-dependentRNApolymerase	L	1656	Tick	0.004	0	0	0	0
1657	viralRNA-dependentRNApolymerase	L	1657	Tick	0	0	0	0	0
1658	viralRNA-dependentRNApolymerase	L	1658	Tick	0	0	0	0	0
1659	viralRNA-dependentRNApolymerase	L	1659	Tick	0.004	0	0	0	0
1660	viralRNA-dependentRNApolymerase	L	1660	Tick	0	0	0	0	0
1661	viralRNA-dependentRNApolymerase	L	1661	Tick	0	0	0	0	0
1662	viralRNA-dependentRNApolymerase	L	1662	Tick	0	0	0	0	0
1663	viralRNA-dependentRNApolymerase	L	1663	Tick	0.004	0	0	0	0
1664	viralRNA-dependentRNApolymerase	L	1664	Tick	0	0	0	0	0
1665	viralRNA-dependentRNApolymerase	L	1665	Tick	0	0	0	0	0
1666	viralRNA-dependentRNApolymerase	L	1666	Tick	0	0	0	0	0
1667	viralRNA-dependentRNApolymerase	L	1667	Tick	0	0	0	0	0
1668	viralRNA-dependentRNApolymerase	L	1668	Tick	0	0	0	0	0
1669	viralRNA-dependentRNApolymerase	L	1669	Tick	0	0	0	0	0
1670	viralRNA-dependentRNApolymerase	L	1670	Tick	0.004	0	0	0	0
1671	viralRNA-dependentRNApolymerase	L	1671	Tick	0.004	0	0	0	0
1672	viralRNA-dependentRNApolymerase	L	1672	Tick	0	0	0	0	0
1673	viralRNA-dependentRNApolymerase	L	1673	Tick	0	0	0	0	0
1674	viralRNA-dependentRNApolymerase	L	1674	Tick	0.0079	0	0	0	0
1675	viralRNA-dependentRNApolymerase	L	1675	Tick	0	0	0	0	0
1676	viralRNA-dependentRNApolymerase	L	1676	Tick	0	0	0	0	0
1677	viralRNA-dependentRNApolymerase	L	1677	Tick	0	0	0	0	0
1678	viralRNA-dependentRNApolymerase	L	1678	Tick	0	0	0	0	0
1679	viralRNA-dependentRNApolymerase	L	1679	Tick	0	0	0	0	0
1680	viralRNA-dependentRNApolymerase	L	1680	Tick	0	0	0	0	0
1681	viralRNA-dependentRNApolymerase	L	1681	Tick	0	0	0	0	0
1682	viralRNA-dependentRNApolymerase	L	1682	Tick	0	0	0	0	0
1683	viralRNA-dependentRNApolymerase	L	1683	Tick	0	0	0	0	0
1684	viralRNA-dependentRNApolymerase	L	1684	Tick	0	0	0	0	0
1685	viralRNA-dependentRNApolymerase	L	1685	Tick	0	0	0	0	0
1686	viralRNA-dependentRNApolymerase	L	1686	Tick	0	0	0	0	0
1687	viralRNA-dependentRNApolymerase	L	1687	Tick	0	0	0	0	0
1688	viralRNA-dependentRNApolymerase	L	1688	Tick	0.004	0	0	0	0
1689	viralRNA-dependentRNApolymerase	L	1689	Tick	0	0	0	0	0
1690	viralRNA-dependentRNApolymerase	L	1690	Tick	0.004	0	0	0	0
1691	viralRNA-dependentRNApolymerase	L	1691	Tick	0	0	0	0	0
1692	viralRNA-dependentRNApolymerase	L	1692	Tick	0	0	0	0	0
1693	viralRNA-dependentRNApolymerase	L	1693	Tick	0	0	0	0	0
1694	viralRNA-dependentRNApolymerase	L	1694	Tick	0	0	0	0	0
1695	viralRNA-dependentRNApolymerase	L	1695	Tick	0	0	0	0	0
1696	viralRNA-dependentRNApolymerase	L	1696	Tick	0.004	0	0	0	0
1697	viralRNA-dependentRNApolymerase	L	1697	Tick	0.004	0	0	0	0
1698	viralRNA-dependentRNApolymerase	L	1698	Tick	0	0	0	0	0
1699	viralRNA-dependentRNApolymerase	L	1699	Tick	0	0	0	0	0
1700	viralRNA-dependentRNApolymerase	L	1700	Tick	0.004	0	0	0	0
1701	viralRNA-dependentRNApolymerase	L	1701	Tick	0	0	0	0	0
1702	viralRNA-dependentRNApolymerase	L	1702	Tick	0	0	0	0	0
1703	viralRNA-dependentRNApolymerase	L	1703	Tick	0	0	0	0	0
1704	viralRNA-dependentRNApolymerase	L	1704	Tick	0	0	0	0	0
1705	viralRNA-dependentRNApolymerase	L	1705	Tick	0	0	0	0	0
1706	viralRNA-dependentRNApolymerase	L	1706	Tick	0	0	0	0	0
1707	viralRNA-dependentRNApolymerase	L	1707	Tick	0	0	0	0	0
1708	viralRNA-dependentRNApolymerase	L	1708	Tick	0	0	0	0	0
1709	viralRNA-dependentRNApolymerase	L	1709	Tick	0	0	0	0	0
1710	viralRNA-dependentRNApolymerase	L	1710	Tick	0	0	0	0	0
1711	viralRNA-dependentRNApolymerase	L	1711	Tick	0	0	0	0	0
1712	viralRNA-dependentRNApolymerase	L	1712	Tick	0	0	0	0	0
1713	viralRNA-dependentRNApolymerase	L	1713	Tick	0	0	0	0	0
1714	viralRNA-dependentRNApolymerase	L	1714	Tick	0	0	0	0	0
1715	viralRNA-dependentRNApolymerase	L	1715	Tick	0	0	0	0	0
1716	viralRNA-dependentRNApolymerase	L	1716	Tick	0	0	0	0	0
1717	viralRNA-dependentRNApolymerase	L	1717	Tick	0	0	0	0	0
1718	viralRNA-dependentRNApolymerase	L	1718	Tick	0	0	0	0	0
1719	viralRNA-dependentRNApolymerase	L	1719	Tick	0	0	0	0	0
1720	viralRNA-dependentRNApolymerase	L	1720	Tick	0	0	0	0	0
1721	viralRNA-dependentRNApolymerase	L	1721	Tick	0	0	0	0	0
1722	viralRNA-dependentRNApolymerase	L	1722	Tick	0	0	0	0	0
1723	viralRNA-dependentRNApolymerase	L	1723	Tick	0	0	0	0	0
1724	viralRNA-dependentRNApolymerase	L	1724	Tick	0	0	0	0	0
1725	viralRNA-dependentRNApolymerase	L	1725	Tick	0	0	0	0	0
1726	viralRNA-dependentRNApolymerase	L	1726	Tick	0	0	0	0	0
1727	viralRNA-dependentRNApolymerase	L	1727	Tick	NA	NA	NA	NA	NA
1728	viralRNA-dependentRNApolymerase	L	1728	Tick	NA	NA	NA	NA	NA
1729	viralRNA-dependentRNApolymerase	L	1729	Tick	NA	NA	NA	NA	NA
1730	viralRNA-dependentRNApolymerase	L	1730	Tick	NA	NA	NA	NA	NA
1731	viralRNA-dependentRNApolymerase	L	1731	Tick	NA	NA	NA	NA	NA
1732	viralRNA-dependentRNApolymerase	L	1732	Tick	NA	NA	NA	NA	NA
1733	viralRNA-dependentRNApolymerase	L	1733	Tick	NA	NA	NA	NA	NA
1734	viralRNA-dependentRNApolymerase	L	1734	Tick	NA	NA	NA	NA	NA
1735	viralRNA-dependentRNApolymerase	L	1735	Tick	NA	NA	NA	NA	NA
1736	viralRNA-dependentRNApolymerase	L	1736	Tick	NA	NA	NA	NA	NA
1737	viralRNA-dependentRNApolymerase	L	1737	Tick	NA	NA	NA	NA	NA
1738	viralRNA-dependentRNApolymerase	L	1738	Tick	NA	NA	NA	NA	NA
1739	viralRNA-dependentRNApolymerase	L	1739	Tick	NA	NA	NA	NA	NA
1740	viralRNA-dependentRNApolymerase	L	1740	Tick	NA	NA	NA	NA	NA
1741	viralRNA-dependentRNApolymerase	L	1741	Tick	NA	NA	NA	NA	NA
1742	viralRNA-dependentRNApolymerase	L	1742	Tick	NA	NA	NA	NA	NA
1743	viralRNA-dependentRNApolymerase	L	1743	Tick	NA	NA	NA	NA	NA
1744	viralRNA-dependentRNApolymerase	L	1744	Tick	NA	NA	NA	NA	NA
1745	viralRNA-dependentRNApolymerase	L	1745	Tick	NA	NA	NA	NA	NA
1746	viralRNA-dependentRNApolymerase	L	1746	Tick	NA	NA	NA	NA	NA
1747	viralRNA-dependentRNApolymerase	L	1747	Tick	NA	NA	NA	NA	NA
1748	viralRNA-dependentRNApolymerase	L	1748	Tick	NA	NA	NA	NA	NA
1749	viralRNA-dependentRNApolymerase	L	1749	Tick	NA	NA	NA	NA	NA
1750	viralRNA-dependentRNApolymerase	L	1750	Tick	NA	NA	NA	NA	NA
1751	viralRNA-dependentRNApolymerase	L	1751	Tick	NA	NA	NA	NA	NA
1752	viralRNA-dependentRNApolymerase	L	1752	Tick	NA	NA	NA	NA	NA
1753	viralRNA-dependentRNApolymerase	L	1753	Tick	NA	NA	NA	NA	NA
1754	viralRNA-dependentRNApolymerase	L	1754	Tick	NA	NA	NA	NA	NA
1755	viralRNA-dependentRNApolymerase	L	1755	Tick	NA	NA	NA	NA	NA
1756	viralRNA-dependentRNApolymerase	L	1756	Tick	NA	NA	NA	NA	NA
1757	viralRNA-dependentRNApolymerase	L	1757	Tick	NA	NA	NA	NA	NA
1758	viralRNA-dependentRNApolymerase	L	1758	Tick	NA	NA	NA	NA	NA
1759	viralRNA-dependentRNApolymerase	L	1759	Tick	NA	NA	NA	NA	NA
1760	viralRNA-dependentRNApolymerase	L	1760	Tick	NA	NA	NA	NA	NA
1761	viralRNA-dependentRNApolymerase	L	1761	Tick	NA	NA	NA	NA	NA
1762	viralRNA-dependentRNApolymerase	L	1762	Tick	NA	NA	NA	NA	NA
1763	viralRNA-dependentRNApolymerase	L	1763	Tick	NA	NA	NA	NA	NA
1764	viralRNA-dependentRNApolymerase	L	1764	Tick	NA	NA	NA	NA	NA
1765	viralRNA-dependentRNApolymerase	L	1765	Tick	NA	NA	NA	NA	NA
1766	viralRNA-dependentRNApolymerase	L	1766	Tick	NA	NA	NA	NA	NA
1767	viralRNA-dependentRNApolymerase	L	1767	Tick	NA	NA	NA	NA	NA
1768	viralRNA-dependentRNApolymerase	L	1768	Tick	NA	NA	NA	NA	NA
1769	viralRNA-dependentRNApolymerase	L	1769	Tick	NA	NA	NA	NA	NA
1770	viralRNA-dependentRNApolymerase	L	1770	Tick	NA	NA	NA	NA	NA
1771	viralRNA-dependentRNApolymerase	L	1771	Tick	NA	NA	NA	NA	NA
1772	viralRNA-dependentRNApolymerase	L	1772	Tick	NA	NA	NA	NA	NA
1773	viralRNA-dependentRNApolymerase	L	1773	Tick	NA	NA	NA	NA	NA
1774	viralRNA-dependentRNApolymerase	L	1774	Tick	NA	NA	NA	NA	NA
1775	viralRNA-dependentRNApolymerase	L	1775	Tick	NA	NA	NA	NA	NA
1776	viralRNA-dependentRNApolymerase	L	1776	Tick	NA	NA	NA	NA	NA
1777	viralRNA-dependentRNApolymerase	L	1777	Tick	NA	NA	NA	NA	NA
1778	viralRNA-dependentRNApolymerase	L	1778	Tick	NA	NA	NA	NA	NA
1779	viralRNA-dependentRNApolymerase	L	1779	Tick	NA	NA	NA	NA	NA
1780	viralRNA-dependentRNApolymerase	L	1780	Tick	NA	NA	NA	NA	NA
1781	viralRNA-dependentRNApolymerase	L	1781	Tick	NA	NA	NA	NA	NA
1782	viralRNA-dependentRNApolymerase	L	1782	Tick	NA	NA	NA	NA	NA
1783	viralRNA-dependentRNApolymerase	L	1783	Tick	NA	NA	NA	NA	NA
1784	viralRNA-dependentRNApolymerase	L	1784	Tick	NA	NA	NA	NA	NA
1785	viralRNA-dependentRNApolymerase	L	1785	Tick	NA	NA	NA	NA	NA
1786	viralRNA-dependentRNApolymerase	L	1786	Tick	NA	NA	NA	NA	NA
1787	viralRNA-dependentRNApolymerase	L	1787	Tick	NA	NA	NA	NA	NA
1788	viralRNA-dependentRNApolymerase	L	1788	Tick	NA	NA	NA	NA	NA
1789	viralRNA-dependentRNApolymerase	L	1789	Tick	NA	NA	NA	NA	NA
1790	viralRNA-dependentRNApolymerase	L	1790	Tick	NA	NA	NA	NA	NA
1791	viralRNA-dependentRNApolymerase	L	1791	Tick	NA	NA	NA	NA	NA
1792	viralRNA-dependentRNApolymerase	L	1792	Tick	NA	NA	NA	NA	NA
1793	viralRNA-dependentRNApolymerase	L	1793	Tick	NA	NA	NA	NA	NA
1794	viralRNA-dependentRNApolymerase	L	1794	Tick	NA	NA	NA	NA	NA
1795	viralRNA-dependentRNApolymerase	L	1795	Tick	NA	NA	NA	NA	NA
1796	viralRNA-dependentRNApolymerase	L	1796	Tick	NA	NA	NA	NA	NA
1797	viralRNA-dependentRNApolymerase	L	1797	Tick	NA	NA	NA	NA	NA
1798	viralRNA-dependentRNApolymerase	L	1798	Tick	NA	NA	NA	NA	NA
1799	viralRNA-dependentRNApolymerase	L	1799	Tick	NA	NA	NA	NA	NA
1800	viralRNA-dependentRNApolymerase	L	1800	Tick	NA	NA	NA	NA	NA
1801	viralRNA-dependentRNApolymerase	L	1801	Tick	NA	NA	NA	NA	NA
1802	viralRNA-dependentRNApolymerase	L	1802	Tick	NA	NA	NA	NA	NA
1803	viralRNA-dependentRNApolymerase	L	1803	Tick	NA	NA	NA	NA	NA
1804	viralRNA-dependentRNApolymerase	L	1804	Tick	NA	NA	NA	NA	NA
1805	viralRNA-dependentRNApolymerase	L	1805	Tick	NA	NA	NA	NA	NA
1806	viralRNA-dependentRNApolymerase	L	1806	Tick	NA	NA	NA	NA	NA
1807	viralRNA-dependentRNApolymerase	L	1807	Tick	NA	NA	NA	NA	NA
1808	viralRNA-dependentRNApolymerase	L	1808	Tick	NA	NA	NA	NA	NA
1809	viralRNA-dependentRNApolymerase	L	1809	Tick	NA	NA	NA	NA	NA
1810	viralRNA-dependentRNApolymerase	L	1810	Tick	NA	NA	NA	NA	NA
1811	viralRNA-dependentRNApolymerase	L	1811	Tick	NA	NA	NA	NA	NA
1812	viralRNA-dependentRNApolymerase	L	1812	Tick	NA	NA	NA	NA	NA
1813	viralRNA-dependentRNApolymerase	L	1813	Tick	NA	NA	NA	NA	NA
1814	viralRNA-dependentRNApolymerase	L	1814	Tick	NA	NA	NA	NA	NA
1815	viralRNA-dependentRNApolymerase	L	1815	Tick	NA	NA	NA	NA	NA
1816	viralRNA-dependentRNApolymerase	L	1816	Tick	NA	NA	NA	NA	NA
1817	viralRNA-dependentRNApolymerase	L	1817	Tick	NA	NA	NA	NA	NA
1818	viralRNA-dependentRNApolymerase	L	1818	Tick	NA	NA	NA	NA	NA
1819	viralRNA-dependentRNApolymerase	L	1819	Tick	NA	NA	NA	NA	NA
1820	viralRNA-dependentRNApolymerase	L	1820	Tick	NA	NA	NA	NA	NA
1821	viralRNA-dependentRNApolymerase	L	1821	Tick	NA	NA	NA	NA	NA
1822	viralRNA-dependentRNApolymerase	L	1822	Tick	NA	NA	NA	NA	NA
1823	viralRNA-dependentRNApolymerase	L	1823	Tick	NA	NA	NA	NA	NA
1824	viralRNA-dependentRNApolymerase	L	1824	Tick	NA	NA	NA	NA	NA
1825	viralRNA-dependentRNApolymerase	L	1825	Tick	NA	NA	NA	NA	NA
1826	viralRNA-dependentRNApolymerase	L	1826	Tick	NA	NA	NA	NA	NA
1827	viralRNA-dependentRNApolymerase	L	1827	Tick	NA	NA	NA	NA	NA
1828	viralRNA-dependentRNApolymerase	L	1828	Tick	NA	NA	NA	NA	NA
1829	viralRNA-dependentRNApolymerase	L	1829	Tick	NA	NA	NA	NA	NA
1830	viralRNA-dependentRNApolymerase	L	1830	Tick	NA	NA	NA	NA	NA
1831	viralRNA-dependentRNApolymerase	L	1831	Tick	NA	NA	NA	NA	NA
1832	viralRNA-dependentRNApolymerase	L	1832	Tick	NA	NA	NA	NA	NA
1833	viralRNA-dependentRNApolymerase	L	1833	Tick	NA	NA	NA	NA	NA
1834	viralRNA-dependentRNApolymerase	L	1834	Tick	NA	NA	NA	NA	NA
1835	viralRNA-dependentRNApolymerase	L	1835	Tick	NA	NA	NA	NA	NA
1836	viralRNA-dependentRNApolymerase	L	1836	Tick	NA	NA	NA	NA	NA
1837	viralRNA-dependentRNApolymerase	L	1837	Tick	NA	NA	NA	NA	NA
1838	viralRNA-dependentRNApolymerase	L	1838	Tick	NA	NA	NA	NA	NA
1839	viralRNA-dependentRNApolymerase	L	1839	Tick	NA	NA	NA	NA	NA
1840	viralRNA-dependentRNApolymerase	L	1840	Tick	NA	NA	NA	NA	NA
1841	viralRNA-dependentRNApolymerase	L	1841	Tick	NA	NA	NA	NA	NA
1842	viralRNA-dependentRNApolymerase	L	1842	Tick	NA	NA	NA	NA	NA
1843	viralRNA-dependentRNApolymerase	L	1843	Tick	NA	NA	NA	NA	NA
1844	viralRNA-dependentRNApolymerase	L	1844	Tick	NA	NA	NA	NA	NA
1845	viralRNA-dependentRNApolymerase	L	1845	Tick	NA	NA	NA	NA	NA
1846	viralRNA-dependentRNApolymerase	L	1846	Tick	NA	NA	NA	NA	NA
1847	viralRNA-dependentRNApolymerase	L	1847	Tick	NA	NA	NA	NA	NA
1848	viralRNA-dependentRNApolymerase	L	1848	Tick	NA	NA	NA	NA	NA
1849	viralRNA-dependentRNApolymerase	L	1849	Tick	NA	NA	NA	NA	NA
1850	viralRNA-dependentRNApolymerase	L	1850	Tick	NA	NA	NA	NA	NA
1851	viralRNA-dependentRNApolymerase	L	1851	Tick	NA	NA	NA	NA	NA
1852	viralRNA-dependentRNApolymerase	L	1852	Tick	NA	NA	NA	NA	NA
1853	viralRNA-dependentRNApolymerase	L	1853	Tick	NA	NA	NA	NA	NA
1854	viralRNA-dependentRNApolymerase	L	1854	Tick	NA	NA	NA	NA	NA
1855	viralRNA-dependentRNApolymerase	L	1855	Tick	NA	NA	NA	NA	NA
1856	viralRNA-dependentRNApolymerase	L	1856	Tick	NA	NA	NA	NA	NA
1857	viralRNA-dependentRNApolymerase	L	1857	Tick	NA	NA	NA	NA	NA
1858	viralRNA-dependentRNApolymerase	L	1858	Tick	NA	NA	NA	NA	NA
1859	viralRNA-dependentRNApolymerase	L	1859	Tick	NA	NA	NA	NA	NA
1860	viralRNA-dependentRNApolymerase	L	1860	Tick	NA	NA	NA	NA	NA
1861	viralRNA-dependentRNApolymerase	L	1861	Tick	NA	NA	NA	NA	NA
1862	viralRNA-dependentRNApolymerase	L	1862	Tick	NA	NA	NA	NA	NA
1863	viralRNA-dependentRNApolymerase	L	1863	Tick	NA	NA	NA	NA	NA
1864	viralRNA-dependentRNApolymerase	L	1864	Tick	NA	NA	NA	NA	NA
1865	viralRNA-dependentRNApolymerase	L	1865	Tick	NA	NA	NA	NA	NA
1866	viralRNA-dependentRNApolymerase	L	1866	Tick	NA	NA	NA	NA	NA
1867	viralRNA-dependentRNApolymerase	L	1867	Tick	NA	NA	NA	NA	NA
1868	viralRNA-dependentRNApolymerase	L	1868	Tick	NA	NA	NA	NA	NA
1869	viralRNA-dependentRNApolymerase	L	1869	Tick	NA	NA	NA	NA	NA
1870	viralRNA-dependentRNApolymerase	L	1870	Tick	NA	NA	NA	NA	NA
1871	viralRNA-dependentRNApolymerase	L	1871	Tick	NA	NA	NA	NA	NA
1872	viralRNA-dependentRNApolymerase	L	1872	Tick	NA	NA	NA	NA	NA
1873	viralRNA-dependentRNApolymerase	L	1873	Tick	NA	NA	NA	NA	NA
1874	viralRNA-dependentRNApolymerase	L	1874	Tick	NA	NA	NA	NA	NA
1875	viralRNA-dependentRNApolymerase	L	1875	Tick	NA	NA	NA	NA	NA
1876	viralRNA-dependentRNApolymerase	L	1876	Tick	NA	NA	NA	NA	NA
1877	viralRNA-dependentRNApolymerase	L	1877	Tick	NA	NA	NA	NA	NA
1878	viralRNA-dependentRNApolymerase	L	1878	Tick	NA	NA	NA	NA	NA
1879	viralRNA-dependentRNApolymerase	L	1879	Tick	NA	NA	NA	NA	NA
1880	viralRNA-dependentRNApolymerase	L	1880	Tick	NA	NA	NA	NA	NA
1881	viralRNA-dependentRNApolymerase	L	1881	Tick	NA	NA	NA	NA	NA
1882	viralRNA-dependentRNApolymerase	L	1882	Tick	NA	NA	NA	NA	NA
1883	viralRNA-dependentRNApolymerase	L	1883	Tick	NA	NA	NA	NA	NA
1884	viralRNA-dependentRNApolymerase	L	1884	Tick	NA	NA	NA	NA	NA
1885	viralRNA-dependentRNApolymerase	L	1885	Tick	NA	NA	NA	NA	NA
1886	viralRNA-dependentRNApolymerase	L	1886	Tick	NA	NA	NA	NA	NA
1887	viralRNA-dependentRNApolymerase	L	1887	Tick	NA	NA	NA	NA	NA
1888	viralRNA-dependentRNApolymerase	L	1888	Tick	NA	NA	NA	NA	NA
1889	viralRNA-dependentRNApolymerase	L	1889	Tick	NA	NA	NA	NA	NA
1890	viralRNA-dependentRNApolymerase	L	1890	Tick	NA	NA	NA	NA	NA
1891	viralRNA-dependentRNApolymerase	L	1891	Tick	NA	NA	NA	NA	NA
1892	viralRNA-dependentRNApolymerase	L	1892	Tick	NA	NA	NA	NA	NA
1893	viralRNA-dependentRNApolymerase	L	1893	Tick	NA	NA	NA	NA	NA
1894	viralRNA-dependentRNApolymerase	L	1894	Tick	NA	NA	NA	NA	NA
1895	viralRNA-dependentRNApolymerase	L	1895	Tick	NA	NA	NA	NA	NA
1896	viralRNA-dependentRNApolymerase	L	1896	Tick	NA	NA	NA	NA	NA
1897	viralRNA-dependentRNApolymerase	L	1897	Tick	NA	NA	NA	NA	NA
1898	viralRNA-dependentRNApolymerase	L	1898	Tick	NA	NA	NA	NA	NA
1899	viralRNA-dependentRNApolymerase	L	1899	Tick	NA	NA	NA	NA	NA
1900	viralRNA-dependentRNApolymerase	L	1900	Tick	NA	NA	NA	NA	NA
1901	viralRNA-dependentRNApolymerase	L	1901	Tick	NA	NA	NA	NA	NA
1902	viralRNA-dependentRNApolymerase	L	1902	Tick	NA	NA	NA	NA	NA
1903	viralRNA-dependentRNApolymerase	L	1903	Tick	NA	NA	NA	NA	NA
1904	viralRNA-dependentRNApolymerase	L	1904	Tick	NA	NA	NA	NA	NA
1905	viralRNA-dependentRNApolymerase	L	1905	Tick	NA	NA	NA	NA	NA
1906	viralRNA-dependentRNApolymerase	L	1906	Tick	NA	NA	NA	NA	NA
1907	viralRNA-dependentRNApolymerase	L	1907	Tick	NA	NA	NA	NA	NA
1908	viralRNA-dependentRNApolymerase	L	1908	Tick	NA	NA	NA	NA	NA
1909	viralRNA-dependentRNApolymerase	L	1909	Tick	NA	NA	NA	NA	NA
1910	viralRNA-dependentRNApolymerase	L	1910	Tick	NA	NA	NA	NA	NA
1911	viralRNA-dependentRNApolymerase	L	1911	Tick	NA	NA	NA	NA	NA
1912	viralRNA-dependentRNApolymerase	L	1912	Tick	NA	NA	NA	NA	NA
1913	viralRNA-dependentRNApolymerase	L	1913	Tick	NA	NA	NA	NA	NA
1914	viralRNA-dependentRNApolymerase	L	1914	Tick	NA	NA	NA	NA	NA
1915	viralRNA-dependentRNApolymerase	L	1915	Tick	NA	NA	NA	NA	NA
1916	viralRNA-dependentRNApolymerase	L	1916	Tick	NA	NA	NA	NA	NA
1917	viralRNA-dependentRNApolymerase	L	1917	Tick	NA	NA	NA	NA	NA
1918	viralRNA-dependentRNApolymerase	L	1918	Tick	NA	NA	NA	NA	NA
1919	viralRNA-dependentRNApolymerase	L	1919	Tick	NA	NA	NA	NA	NA
1920	viralRNA-dependentRNApolymerase	L	1920	Tick	NA	NA	NA	NA	NA
1921	viralRNA-dependentRNApolymerase	L	1921	Tick	NA	NA	NA	NA	NA
1922	viralRNA-dependentRNApolymerase	L	1922	Tick	NA	NA	NA	NA	NA
1923	viralRNA-dependentRNApolymerase	L	1923	Tick	NA	NA	NA	NA	NA
1924	viralRNA-dependentRNApolymerase	L	1924	Tick	NA	NA	NA	NA	NA
1925	viralRNA-dependentRNApolymerase	L	1925	Tick	NA	NA	NA	NA	NA
1926	viralRNA-dependentRNApolymerase	L	1926	Tick	NA	NA	NA	NA	NA
1927	viralRNA-dependentRNApolymerase	L	1927	Tick	NA	NA	NA	NA	NA
1928	viralRNA-dependentRNApolymerase	L	1928	Tick	NA	NA	NA	NA	NA
1929	viralRNA-dependentRNApolymerase	L	1929	Tick	NA	NA	NA	NA	NA
1930	viralRNA-dependentRNApolymerase	L	1930	Tick	NA	NA	NA	NA	NA
1931	viralRNA-dependentRNApolymerase	L	1931	Tick	NA	NA	NA	NA	NA
1932	viralRNA-dependentRNApolymerase	L	1932	Tick	NA	NA	NA	NA	NA
1933	viralRNA-dependentRNApolymerase	L	1933	Tick	NA	NA	NA	NA	NA
1934	viralRNA-dependentRNApolymerase	L	1934	Tick	NA	NA	NA	NA	NA
1935	viralRNA-dependentRNApolymerase	L	1935	Tick	NA	NA	NA	NA	NA
1936	viralRNA-dependentRNApolymerase	L	1936	Tick	NA	NA	NA	NA	NA
1937	viralRNA-dependentRNApolymerase	L	1937	Tick	NA	NA	NA	NA	NA
1938	viralRNA-dependentRNApolymerase	L	1938	Tick	NA	NA	NA	NA	NA
1939	viralRNA-dependentRNApolymerase	L	1939	Tick	NA	NA	NA	NA	NA
1940	viralRNA-dependentRNApolymerase	L	1940	Tick	NA	NA	NA	NA	NA
1941	viralRNA-dependentRNApolymerase	L	1941	Tick	NA	NA	NA	NA	NA
1942	viralRNA-dependentRNApolymerase	L	1942	Tick	NA	NA	NA	NA	NA
1943	viralRNA-dependentRNApolymerase	L	1943	Tick	NA	NA	NA	NA	NA
1944	viralRNA-dependentRNApolymerase	L	1944	Tick	NA	NA	NA	NA	NA
1945	viralRNA-dependentRNApolymerase	L	1945	Tick	NA	NA	NA	NA	NA
1946	viralRNA-dependentRNApolymerase	L	1946	Tick	NA	NA	NA	NA	NA
1947	viralRNA-dependentRNApolymerase	L	1947	Tick	NA	NA	NA	NA	NA
1948	viralRNA-dependentRNApolymerase	L	1948	Tick	NA	NA	NA	NA	NA
1949	viralRNA-dependentRNApolymerase	L	1949	Tick	NA	NA	NA	NA	NA
1950	viralRNA-dependentRNApolymerase	L	1950	Tick	NA	NA	NA	NA	NA
1951	viralRNA-dependentRNApolymerase	L	1951	Tick	NA	NA	NA	NA	NA
1952	viralRNA-dependentRNApolymerase	L	1952	Tick	NA	NA	NA	NA	NA
1953	viralRNA-dependentRNApolymerase	L	1953	Tick	NA	NA	NA	NA	NA
1954	viralRNA-dependentRNApolymerase	L	1954	Tick	NA	NA	NA	NA	NA
1955	viralRNA-dependentRNApolymerase	L	1955	Tick	NA	NA	NA	NA	NA
1956	viralRNA-dependentRNApolymerase	L	1956	Tick	NA	NA	NA	NA	NA
1957	viralRNA-dependentRNApolymerase	L	1957	Tick	NA	NA	NA	NA	NA
1958	viralRNA-dependentRNApolymerase	L	1958	Tick	NA	NA	NA	NA	NA
1959	viralRNA-dependentRNApolymerase	L	1959	Tick	NA	NA	NA	NA	NA
1960	viralRNA-dependentRNApolymerase	L	1960	Tick	NA	NA	NA	NA	NA
1961	viralRNA-dependentRNApolymerase	L	1961	Tick	NA	NA	NA	NA	NA
1962	viralRNA-dependentRNApolymerase	L	1962	Tick	NA	NA	NA	NA	NA
1963	viralRNA-dependentRNApolymerase	L	1963	Tick	NA	NA	NA	NA	NA
1964	viralRNA-dependentRNApolymerase	L	1964	Tick	NA	NA	NA	NA	NA
1965	viralRNA-dependentRNApolymerase	L	1965	Tick	NA	NA	NA	NA	NA
1966	viralRNA-dependentRNApolymerase	L	1966	Tick	NA	NA	NA	NA	NA
1967	viralRNA-dependentRNApolymerase	L	1967	Tick	NA	NA	NA	NA	NA
1968	viralRNA-dependentRNApolymerase	L	1968	Tick	NA	NA	NA	NA	NA
1969	viralRNA-dependentRNApolymerase	L	1969	Tick	NA	NA	NA	NA	NA
1970	viralRNA-dependentRNApolymerase	L	1970	Tick	NA	NA	NA	NA	NA
1971	viralRNA-dependentRNApolymerase	L	1971	Tick	NA	NA	NA	NA	NA
1972	viralRNA-dependentRNApolymerase	L	1972	Tick	NA	NA	NA	NA	NA
1973	viralRNA-dependentRNApolymerase	L	1973	Tick	NA	NA	NA	NA	NA
1974	viralRNA-dependentRNApolymerase	L	1974	Tick	NA	NA	NA	NA	NA
1975	viralRNA-dependentRNApolymerase	L	1975	Tick	NA	NA	NA	NA	NA
1976	viralRNA-dependentRNApolymerase	L	1976	Tick	NA	NA	NA	NA	NA
1977	viralRNA-dependentRNApolymerase	L	1977	Tick	NA	NA	NA	NA	NA
1978	viralRNA-dependentRNApolymerase	L	1978	Tick	NA	NA	NA	NA	NA
1979	viralRNA-dependentRNApolymerase	L	1979	Tick	NA	NA	NA	NA	NA
1980	viralRNA-dependentRNApolymerase	L	1980	Tick	NA	NA	NA	NA	NA
1981	viralRNA-dependentRNApolymerase	L	1981	Tick	NA	NA	NA	NA	NA
1982	viralRNA-dependentRNApolymerase	L	1982	Tick	NA	NA	NA	NA	NA
1983	viralRNA-dependentRNApolymerase	L	1983	Tick	NA	NA	NA	NA	NA
1984	viralRNA-dependentRNApolymerase	L	1984	Tick	NA	NA	NA	NA	NA
1985	viralRNA-dependentRNApolymerase	L	1985	Tick	NA	NA	NA	NA	NA
1986	viralRNA-dependentRNApolymerase	L	1986	Tick	NA	NA	NA	NA	NA
1987	viralRNA-dependentRNApolymerase	L	1987	Tick	NA	NA	NA	NA	NA
1988	viralRNA-dependentRNApolymerase	L	1988	Tick	NA	NA	NA	NA	NA
1989	viralRNA-dependentRNApolymerase	L	1989	Tick	NA	NA	NA	NA	NA
1990	viralRNA-dependentRNApolymerase	L	1990	Tick	NA	NA	NA	NA	NA
1991	viralRNA-dependentRNApolymerase	L	1991	Tick	NA	NA	NA	NA	NA
1992	viralRNA-dependentRNApolymerase	L	1992	Tick	NA	NA	NA	NA	NA
1993	viralRNA-dependentRNApolymerase	L	1993	Tick	NA	NA	NA	NA	NA
1994	viralRNA-dependentRNApolymerase	L	1994	Tick	NA	NA	NA	NA	NA
1995	viralRNA-dependentRNApolymerase	L	1995	Tick	NA	NA	NA	NA	NA
1996	viralRNA-dependentRNApolymerase	L	1996	Tick	NA	NA	NA	NA	NA
1997	viralRNA-dependentRNApolymerase	L	1997	Tick	NA	NA	NA	NA	NA
1998	viralRNA-dependentRNApolymerase	L	1998	Tick	NA	NA	NA	NA	NA
[truncated: 20,944 more rows]

## Sheet: Tick isolate vs. Human isolate
					Frequency (events/site/genome)
Nucleotide Position	Feature	Genomic Segment	Concatenated Position (nucleotide; L-M-S)	group	SNP	SCD	TRS	TRV	INDEL
1		L	1	Tick	NA	NA	NA	NA	NA			Tick Isolate		Human Isolate		Wilcoxon rank sum test
2		L	2	Tick	NA	NA	NA	NA	NA			Median	IQR	Median	IQR	p value
3		L	3	Tick	NA	NA	NA	NA	NA		SNP	0.0003	0.0005	0.0003	0.0015	0,00003988558*
4		L	4	Tick	NA	NA	NA	NA	NA		SCD	0	0	0	0	0,01326*
5		L	5	Tick	NA	NA	NA	NA	NA		TRS	0	0	0	0	0,00359*
6		L	6	Tick	NA	NA	NA	NA	NA		TRV	0	0	0	0	0.05196
7		L	7	Tick	NA	NA	NA	NA	NA		INDEL	0	0	0	0	0.4564
8		L	8	Tick	NA	NA	NA	NA	NA
9		L	9	Tick	NA	NA	NA	NA	NA		Asterisk indicates a significative diference (p < 0.05)
10		L	10	Tick	NA	NA	NA	NA	NA		NA = this nucleotide position has a depth of coverage < 100 reads and therefore was not included in the analysis
11		L	11	Tick	NA	NA	NA	NA	NA
12		L	12	Tick	NA	NA	NA	NA	NA
13		L	13	Tick	NA	NA	NA	NA	NA
14		L	14	Tick	NA	NA	NA	NA	NA
15		L	15	Tick	NA	NA	NA	NA	NA
16		L	16	Tick	NA	NA	NA	NA	NA
17	viralRNA-dependentRNApolymerase	L	17	Tick	NA	NA	NA	NA	NA
18	viralRNA-dependentRNApolymerase	L	18	Tick	NA	NA	NA	NA	NA
19	viralRNA-dependentRNApolymerase	L	19	Tick	NA	NA	NA	NA	NA
20	viralRNA-dependentRNApolymerase	L	20	Tick	NA	NA	NA	NA	NA
21	viralRNA-dependentRNApolymerase	L	21	Tick	NA	NA	NA	NA	NA
22	viralRNA-dependentRNApolymerase	L	22	Tick	NA	NA	NA	NA	NA
23	viralRNA-dependentRNApolymerase	L	23	Tick	NA	NA	NA	NA	NA
24	viralRNA-dependentRNApolymerase	L	24	Tick	NA	NA	NA	NA	NA
25	viralRNA-dependentRNApolymerase	L	25	Tick	NA	NA	NA	NA	NA
26	viralRNA-dependentRNApolymerase	L	26	Tick	NA	NA	NA	NA	NA
27	viralRNA-dependentRNApolymerase	L	27	Tick	NA	NA	NA	NA	NA
28	viralRNA-dependentRNApolymerase	L	28	Tick	NA	NA	NA	NA	NA
29	viralRNA-dependentRNApolymerase	L	29	Tick	NA	NA	NA	NA	NA
30	viralRNA-dependentRNApolymerase	L	30	Tick	NA	NA	NA	NA	NA
31	viralRNA-dependentRNApolymerase	L	31	Tick	NA	NA	NA	NA	NA
32	viralRNA-dependentRNApolymerase	L	32	Tick	NA	NA	NA	NA	NA
33	viralRNA-dependentRNApolymerase	L	33	Tick	NA	NA	NA	NA	NA
34	viralRNA-dependentRNApolymerase	L	34	Tick	NA	NA	NA	NA	NA
35	viralRNA-dependentRNApolymerase	L	35	Tick	NA	NA	NA	NA	NA
36	viralRNA-dependentRNApolymerase	L	36	Tick	NA	NA	NA	NA	NA
37	viralRNA-dependentRNApolymerase	L	37	Tick	NA	NA	NA	NA	NA
38	viralRNA-dependentRNApolymerase	L	38	Tick	NA	NA	NA	NA	NA
39	viralRNA-dependentRNApolymerase	L	39	Tick	NA	NA	NA	NA	NA
40	viralRNA-dependentRNApolymerase	L	40	Tick	0.004	0	0	0	0
41	viralRNA-dependentRNApolymerase	L	41	Tick	0	0	0	0	0
42	viralRNA-dependentRNApolymerase	L	42	Tick	0	0	0	0	0
43	viralRNA-dependentRNApolymerase	L	43	Tick	0	0	0	0	0
44	viralRNA-dependentRNApolymerase	L	44	Tick	0	0	0	0	0
45	viralRNA-dependentRNApolymerase	L	45	Tick	0	0	0	0	0
46	viralRNA-dependentRNApolymerase	L	46	Tick	0	0	0	0	0
47	viralRNA-dependentRNApolymerase	L	47	Tick	0	0	0	0	0
48	viralRNA-dependentRNApolymerase	L	48	Tick	0	0	0	0	0
49	viralRNA-dependentRNApolymerase	L	49	Tick	0	0	0	0	0
50	viralRNA-dependentRNApolymerase	L	50	Tick	0	0	0	0	0
51	viralRNA-dependentRNApolymerase	L	51	Tick	0	0	0	0	0
52	viralRNA-dependentRNApolymerase	L	52	Tick	0	0	0	0	0
53	viralRNA-dependentRNApolymerase	L	53	Tick	0.0002	0	0	0	0
54	viralRNA-dependentRNApolymerase	L	54	Tick	0	0	0	0	0
55	viralRNA-dependentRNApolymerase	L	55	Tick	0	0	0	0	0
56	viralRNA-dependentRNApolymerase	L	56	Tick	0	0	0	0	0
57	viralRNA-dependentRNApolymerase	L	57	Tick	0	0	0	0	0
58	viralRNA-dependentRNApolymerase	L	58	Tick	0	0	0	0	0
59	viralRNA-dependentRNApolymerase	L	59	Tick	0	0	0	0	0
60	viralRNA-dependentRNApolymerase	L	60	Tick	0	0	0	0	0
61	viralRNA-dependentRNApolymerase	L	61	Tick	0.0002	0	0	0	0
62	viralRNA-dependentRNApolymerase	L	62	Tick	0	0	0	0	0
63	viralRNA-dependentRNApolymerase	L	63	Tick	0	0	0	0	0
64	viralRNA-dependentRNApolymerase	L	64	Tick	0	0	0	0	0
65	viralRNA-dependentRNApolymerase	L	65	Tick	0.0009	0	0	0	0
66	viralRNA-dependentRNApolymerase	L	66	Tick	0.0025	0	0	0	0
67	viralRNA-dependentRNApolymerase	L	67	Tick	0.004	0	0	0	0
68	viralRNA-dependentRNApolymerase	L	68	Tick	0.0007	0	0	0	0
69	viralRNA-dependentRNApolymerase	L	69	Tick	0.0009	0	0	0	0
70	viralRNA-dependentRNApolymerase	L	70	Tick	0.0013	0	0	0	0
71	viralRNA-dependentRNApolymerase	L	71	Tick	0.0011	0	0	0	0
72	viralRNA-dependentRNApolymerase	L	72	Tick	0.0011	0	0	0	0
73	viralRNA-dependentRNApolymerase	L	73	Tick	0.0013	0	0	0	0
74	viralRNA-dependentRNApolymerase	L	74	Tick	0.0014	0	0	0	0
75	viralRNA-dependentRNApolymerase	L	75	Tick	0.0007	0	0	0	0
76	viralRNA-dependentRNApolymerase	L	76	Tick	0.0009	0	0	0	0
77	viralRNA-dependentRNApolymerase	L	77	Tick	0.004	0	0	0	0
78	viralRNA-dependentRNApolymerase	L	78	Tick	0.0029	0	0	0	0
79	viralRNA-dependentRNApolymerase	L	79	Tick	0.0018	0	0	0	0
80	viralRNA-dependentRNApolymerase	L	80	Tick	0.002	0	0	0	0
81	viralRNA-dependentRNApolymerase	L	81	Tick	0.0029	0	0	0	0
82	viralRNA-dependentRNApolymerase	L	82	Tick	0.0029	0	0	0	0
83	viralRNA-dependentRNApolymerase	L	83	Tick	0.0016	0	0	0	0
84	viralRNA-dependentRNApolymerase	L	84	Tick	0.0007	0	0	0	0
85	viralRNA-dependentRNApolymerase	L	85	Tick	0.0005	0	0	0	0
86	viralRNA-dependentRNApolymerase	L	86	Tick	0.0013	0	0	0	0
87	viralRNA-dependentRNApolymerase	L	87	Tick	0.0004	0	0	0	0
88	viralRNA-dependentRNApolymerase	L	88	Tick	0.0029	0	0	0	0
89	viralRNA-dependentRNApolymerase	L	89	Tick	0.0014	0	0	0	0
90	viralRNA-dependentRNApolymerase	L	90	Tick	0.0016	0	0	0	0
91	viralRNA-dependentRNApolymerase	L	91	Tick	0.0014	0	0	0	0
92	viralRNA-dependentRNApolymerase	L	92	Tick	0.0014	0	0	0	0
93	viralRNA-dependentRNApolymerase	L	93	Tick	0.0004	0	0	0	0
94	viralRNA-dependentRNApolymerase	L	94	Tick	0.0005	0	0	0	0
95	viralRNA-dependentRNApolymerase	L	95	Tick	0.0009	0	0	0	0
96	viralRNA-dependentRNApolymerase	L	96	Tick	0.002	0	0	0	0
97	viralRNA-dependentRNApolymerase	L	97	Tick	0.0025	0	0	0	0
98	viralRNA-dependentRNApolymerase	L	98	Tick	0.0018	0	0	0	0
99	viralRNA-dependentRNApolymerase	L	99	Tick	0.0009	0	0	0	0
100	viralRNA-dependentRNApolymerase	L	100	Tick	0.0029	0	0	0	0
101	viralRNA-dependentRNApolymerase	L	101	Tick	0.0023	0	0	0	0
102	viralRNA-dependentRNApolymerase	L	102	Tick	0.0007	0	0	0	0
103	viralRNA-dependentRNApolymerase	L	103	Tick	0.0007	0	0	0	0
104	viralRNA-dependentRNApolymerase	L	104	Tick	0.0005	0	0	0	0
105	viralRNA-dependentRNApolymerase	L	105	Tick	0.0022	0	0	0	0
106	viralRNA-dependentRNApolymerase	L	106	Tick	0.0043	0	0	0	0
107	viralRNA-dependentRNApolymerase	L	107	Tick	0.0022	0	0	0	0
108	viralRNA-dependentRNApolymerase	L	108	Tick	0.0034	0	0	0	0
109	viralRNA-dependentRNApolymerase	L	109	Tick	0.0013	0	0	0	0
110	viralRNA-dependentRNApolymerase	L	110	Tick	0.0007	0	0	0	0
111	viralRNA-dependentRNApolymerase	L	111	Tick	0.0032	0	0	0	0
112	viralRNA-dependentRNApolymerase	L	112	Tick	0.0022	0	0	0	0
113	viralRNA-dependentRNApolymerase	L	113	Tick	0.0017	0	0	0	0
114	viralRNA-dependentRNApolymerase	L	114	Tick	0.0009	0	0	0	0
115	viralRNA-dependentRNApolymerase	L	115	Tick	0.0028	0	0	0	0
116	viralRNA-dependentRNApolymerase	L	116	Tick	0.0033	0	0	0	0
117	viralRNA-dependentRNApolymerase	L	117	Tick	0.0026	0	0	0	0
118	viralRNA-dependentRNApolymerase	L	118	Tick	0.0012	0	0	0	0
119	viralRNA-dependentRNApolymerase	L	119	Tick	0.0019	0	0	0	0
120	viralRNA-dependentRNApolymerase	L	120	Tick	0.0021	0	0	0	0
121	viralRNA-dependentRNApolymerase	L	121	Tick	0.0014	0	0	0	0
122	viralRNA-dependentRNApolymerase	L	122	Tick	0.0028	0	0	0	0
123	viralRNA-dependentRNApolymerase	L	123	Tick	0.0009	0	0	0	0
124	viralRNA-dependentRNApolymerase	L	124	Tick	0.0005	0	0	0	0
125	viralRNA-dependentRNApolymerase	L	125	Tick	0.0026	0	0	0	0
126	viralRNA-dependentRNApolymerase	L	126	Tick	0.0012	0	0	0	0
127	viralRNA-dependentRNApolymerase	L	127	Tick	0.0005	0	0	0	0
128	viralRNA-dependentRNApolymerase	L	128	Tick	0.0019	0	0	0	0
129	viralRNA-dependentRNApolymerase	L	129	Tick	0.0007	0	0	0	0
130	viralRNA-dependentRNApolymerase	L	130	Tick	0.0041	0	0	0	0
131	viralRNA-dependentRNApolymerase	L	131	Tick	0.0014	0	0	0	0
132	viralRNA-dependentRNApolymerase	L	132	Tick	0.001	0	0	0	0
133	viralRNA-dependentRNApolymerase	L	133	Tick	0.0009	0	0	0	0
134	viralRNA-dependentRNApolymerase	L	134	Tick	0.0017	0	0	0	0
135	viralRNA-dependentRNApolymerase	L	135	Tick	0.0016	0	0	0	0
136	viralRNA-dependentRNApolymerase	L	136	Tick	0.0014	0	0	0	0
137	viralRNA-dependentRNApolymerase	L	137	Tick	0.0023	0	0	0	0
138	viralRNA-dependentRNApolymerase	L	138	Tick	0.001	0	0	0	0
139	viralRNA-dependentRNApolymerase	L	139	Tick	0.0009	0	0	0	0
140	viralRNA-dependentRNApolymerase	L	140	Tick	0.002	0	0	0	0
141	viralRNA-dependentRNApolymerase	L	141	Tick	0.0017	0	0	0	0
142	viralRNA-dependentRNApolymerase	L	142	Tick	0.0017	0	0	0	0
143	viralRNA-dependentRNApolymerase	L	143	Tick	0.0012	0	0	0	0
144	viralRNA-dependentRNApolymerase	L	144	Tick	0.0019	0	0	0	0
145	viralRNA-dependentRNApolymerase	L	145	Tick	0.0017	0	0	0	0
146	viralRNA-dependentRNApolymerase	L	146	Tick	0.0016	0	0	0	0
147	viralRNA-dependentRNApolymerase	L	147	Tick	0.001	0	0	0	0
148	viralRNA-dependentRNApolymerase	L	148	Tick	0.0023	0	0	0	0
149	viralRNA-dependentRNApolymerase	L	149	Tick	0.0017	0	0	0	0
150	viralRNA-dependentRNApolymerase	L	150	Tick	0.0016	0	0	0	0
151	viralRNA-dependentRNApolymerase	L	151	Tick	0.003	0	0	0	0
152	viralRNA-dependentRNApolymerase	L	152	Tick	0.0013	0	0	0	0
153	viralRNA-dependentRNApolymerase	L	153	Tick	0.0006	0	0	0	0
154	viralRNA-dependentRNApolymerase	L	154	Tick	0.0017	0	0	0	0
155	viralRNA-dependentRNApolymerase	L	155	Tick	0.0012	0	0	0	0
156	viralRNA-dependentRNApolymerase	L	156	Tick	0.0027	0	0	0	0
157	viralRNA-dependentRNApolymerase	L	157	Tick	0.002	0	0	0	0
158	viralRNA-dependentRNApolymerase	L	158	Tick	0.0017	0	0	0	0
159	viralRNA-dependentRNApolymerase	L	159	Tick	0.0027	0	0	0	0
160	viralRNA-dependentRNApolymerase	L	160	Tick	0.0017	0	0	0	0
161	viralRNA-dependentRNApolymerase	L	161	Tick	0.0025	0	0	0	0
162	viralRNA-dependentRNApolymerase	L	162	Tick	0.0012	0	0	0	0
163	viralRNA-dependentRNApolymerase	L	163	Tick	0.0016	0	0	0	0
164	viralRNA-dependentRNApolymerase	L	164	Tick	0.0017	0	0	0	0
165	viralRNA-dependentRNApolymerase	L	165	Tick	0.0041	0	0	0	0
166	viralRNA-dependentRNApolymerase	L	166	Tick	0.0025	0	0	0	0
167	viralRNA-dependentRNApolymerase	L	167	Tick	0.0013	0	0	0	0
168	viralRNA-dependentRNApolymerase	L	168	Tick	0	0	0	0	0
169	viralRNA-dependentRNApolymerase	L	169	Tick	0	0	0	0	0
170	viralRNA-dependentRNApolymerase	L	170	Tick	0.0001	0	0	0	0
171	viralRNA-dependentRNApolymerase	L	171	Tick	0.0001	0	0	0	0
172	viralRNA-dependentRNApolymerase	L	172	Tick	0.0001	0	0	0	0
173	viralRNA-dependentRNApolymerase	L	173	Tick	0	0	0	0	0
174	viralRNA-dependentRNApolymerase	L	174	Tick	0.0002	0	0	0	0
175	viralRNA-dependentRNApolymerase	L	175	Tick	0	0	0	0	0
176	viralRNA-dependentRNApolymerase	L	176	Tick	0	0	0	0	0
177	viralRNA-dependentRNApolymerase	L	177	Tick	0	0	0	0	0
178	viralRNA-dependentRNApolymerase	L	178	Tick	0	0	0	0	0
179	viralRNA-dependentRNApolymerase	L	179	Tick	0.0001	0	0	0	0
180	viralRNA-dependentRNApolymerase	L	180	Tick	0	0	0	0	0
181	viralRNA-dependentRNApolymerase	L	181	Tick	0.0002	0	0	0	0
182	viralRNA-dependentRNApolymerase	L	182	Tick	0	0	0	0	0
183	viralRNA-dependentRNApolymerase	L	183	Tick	0.0001	0	0	0	0
184	viralRNA-dependentRNApolymerase	L	184	Tick	0.0001	0	0	0	0
185	viralRNA-dependentRNApolymerase	L	185	Tick	0	0	0	0	0
186	viralRNA-dependentRNApolymerase	L	186	Tick	0.0001	0	0	0	0
187	viralRNA-dependentRNApolymerase	L	187	Tick	0.0001	0	0	0	0
188	viralRNA-dependentRNApolymerase	L	188	Tick	0.0001	0	0	0	0
189	viralRNA-dependentRNApolymerase	L	189	Tick	0.0014	0	0	0	0
190	viralRNA-dependentRNApolymerase	L	190	Tick	0.0027	0	0	0	0
191	viralRNA-dependentRNApolymerase	L	191	Tick	0.0013	0	0	0	0
192	viralRNA-dependentRNApolymerase	L	192	Tick	0.001	0	0	0	0
193	viralRNA-dependentRNApolymerase	L	193	Tick	0.0012	0	0	0	0
194	viralRNA-dependentRNApolymerase	L	194	Tick	0.0032	0	0	0	0
195	viralRNA-dependentRNApolymerase	L	195	Tick	0.0022	0	0	0	0
196	viralRNA-dependentRNApolymerase	L	196	Tick	0.0041	0	0	0	0
197	viralRNA-dependentRNApolymerase	L	197	Tick	0.001	0	0	0	0
198	viralRNA-dependentRNApolymerase	L	198	Tick	0.0047	0	0	0	0
199	viralRNA-dependentRNApolymerase	L	199	Tick	0.0004	0	0	0	0
200	viralRNA-dependentRNApolymerase	L	200	Tick	0.0006	0	0	0	0
201	viralRNA-dependentRNApolymerase	L	201	Tick	0.0026	0	0	0	0
202	viralRNA-dependentRNApolymerase	L	202	Tick	0.001	0	0	0	0
203	viralRNA-dependentRNApolymerase	L	203	Tick	0.0005	0	0	0	0
204	viralRNA-dependentRNApolymerase	L	204	Tick	0.001	0	0	0	0
205	viralRNA-dependentRNApolymerase	L	205	Tick	0.0041	0	0	0	0
206	viralRNA-dependentRNApolymerase	L	206	Tick	0.0009	0	0	0	0
207	viralRNA-dependentRNApolymerase	L	207	Tick	0.0011	0	0	0	0
208	viralRNA-dependentRNApolymerase	L	208	Tick	0.0006	0	0	0	0
209	viralRNA-dependentRNApolymerase	L	209	Tick	0.0025	0	0	0	0
210	viralRNA-dependentRNApolymerase	L	210	Tick	0.0031	0	0	0	0
211	viralRNA-dependentRNApolymerase	L	211	Tick	0.0006	0	0	0	0
212	viralRNA-dependentRNApolymerase	L	212	Tick	0.0022	0	0	0	0
213	viralRNA-dependentRNApolymerase	L	213	Tick	0.0045	0	0	0	0
214	viralRNA-dependentRNApolymerase	L	214	Tick	0.0024	0	0	0	0
215	viralRNA-dependentRNApolymerase	L	215	Tick	0.0006	0	0	0	0
216	viralRNA-dependentRNApolymerase	L	216	Tick	0.0008	0	0	0	0
217	viralRNA-dependentRNApolymerase	L	217	Tick	0.0019	0	0	0	0
218	viralRNA-dependentRNApolymerase	L	218	Tick	0.0015	0	0	0	0
219	viralRNA-dependentRNApolymerase	L	219	Tick	0.0009	0	0	0	0
220	viralRNA-dependentRNApolymerase	L	220	Tick	0.0024	0	0	0	0
221	viralRNA-dependentRNApolymerase	L	221	Tick	0.001	0	0	0	0
222	viralRNA-dependentRNApolymerase	L	222	Tick	0.0028	0	0	0	0
223	viralRNA-dependentRNApolymerase	L	223	Tick	0.0008	0	0	0	0
224	viralRNA-dependentRNApolymerase	L	224	Tick	0.0014	0	0	0	0
225	viralRNA-dependentRNApolymerase	L	225	Tick	0.0011	0	0	0	0
226	viralRNA-dependentRNApolymerase	L	226	Tick	0.0029	0	0	0	0
227	viralRNA-dependentRNApolymerase	L	227	Tick	0.001	0	0	0	0
228	viralRNA-dependentRNApolymerase	L	228	Tick	0.0014	0	0	0	0
229	viralRNA-dependentRNApolymerase	L	229	Tick	0.0018	0	0	0	0
230	viralRNA-dependentRNApolymerase	L	230	Tick	0.0028	0	0	0	0
231	viralRNA-dependentRNApolymerase	L	231	Tick	0.001	0	0	0	0
232	viralRNA-dependentRNApolymerase	L	232	Tick	0.0027	0	0	0	0
233	viralRNA-dependentRNApolymerase	L	233	Tick	0.0011	0	0	0	0
234	viralRNA-dependentRNApolymerase	L	234	Tick	0.0015	0	0	0	0
235	viralRNA-dependentRNApolymerase	L	235	Tick	0.0014	0	0	0	0
236	viralRNA-dependentRNApolymerase	L	236	Tick	0.0019	0	0	0	0
237	viralRNA-dependentRNApolymerase	L	237	Tick	0.0014	0	0	0	0
238	viralRNA-dependentRNApolymerase	L	238	Tick	0.0011	0	0	0	0
239	viralRNA-dependentRNApolymerase	L	239	Tick	0.0013	0	0	0	0
240	viralRNA-dependentRNApolymerase	L	240	Tick	0.0033	0	0	0	0
241	viralRNA-dependentRNApolymerase	L	241	Tick	0.0013	0	0	0	0
242	viralRNA-dependentRNApolymerase	L	242	Tick	0.0017	0	0	0	0
243	viralRNA-dependentRNApolymerase	L	243	Tick	0.0008	0	0	0	0
244	viralRNA-dependentRNApolymerase	L	244	Tick	0.0011	0	0	0	0
245	viralRNA-dependentRNApolymerase	L	245	Tick	0.0009	0	0	0	0
246	viralRNA-dependentRNApolymerase	L	246	Tick	0.0023	0	0	0	0
247	viralRNA-dependentRNApolymerase	L	247	Tick	0.0017	0	0	0	0
248	viralRNA-dependentRNApolymerase	L	248	Tick	0.0014	0	0	0	0
249	viralRNA-dependentRNApolymerase	L	249	Tick	0.0014	0	0	0	0
250	viralRNA-dependentRNApolymerase	L	250	Tick	0.0005	0	0	0	0
251	viralRNA-dependentRNApolymerase	L	251	Tick	0.0006	0	0	0	0
252	viralRNA-dependentRNApolymerase	L	252	Tick	0.0009	0	0	0	0
253	viralRNA-dependentRNApolymerase	L	253	Tick	0.0015	0	0	0	0
254	viralRNA-dependentRNApolymerase	L	254	Tick	0.0015	0	0	0	0
255	viralRNA-dependentRNApolymerase	L	255	Tick	0.0014	0	0	0	0
256	viralRNA-dependentRNApolymerase	L	256	Tick	0.0006	0	0	0	0
257	viralRNA-dependentRNApolymerase	L	257	Tick	0.0018	0	0	0	0
258	viralRNA-dependentRNApolymerase	L	258	Tick	0.0012	0	0	0	0
259	viralRNA-dependentRNApolymerase	L	259	Tick	0.0016	0	0	0	0
260	viralRNA-dependentRNApolymerase	L	260	Tick	0.0013	0	0	0	0
261	viralRNA-dependentRNApolymerase	L	261	Tick	0.0012	0	0	0	0
262	viralRNA-dependentRNApolymerase	L	262	Tick	0.0021	0	0	0	0
263	viralRNA-dependentRNApolymerase	L	263	Tick	0.0004	0	0	0	0
264	viralRNA-dependentRNApolymerase	L	264	Tick	0.002	0	0	0	0
265	viralRNA-dependentRNApolymerase	L	265	Tick	0.0013	0	0	0	0
266	viralRNA-dependentRNApolymerase	L	266	Tick	0.003	0	0	0	0
267	viralRNA-dependentRNApolymerase	L	267	Tick	0.0004	0	0	0	0
268	viralRNA-dependentRNApolymerase	L	268	Tick	0.0005	0	0	0	0
269	viralRNA-dependentRNApolymerase	L	269	Tick	0.0011	0	0	0	0
270	viralRNA-dependentRNApolymerase	L	270	Tick	0.0014	0	0	0	0
271	viralRNA-dependentRNApolymerase	L	271	Tick	0.0016	0	0	0	0
272	viralRNA-dependentRNApolymerase	L	272	Tick	0.0024	0	0	0	0
273	viralRNA-dependentRNApolymerase	L	273	Tick	0.0028	0	0	0	0
274	viralRNA-dependentRNApolymerase	L	274	Tick	0.0021	0	0	0	0
275	viralRNA-dependentRNApolymerase	L	275	Tick	0.0038	0	0	0	0
276	viralRNA-dependentRNApolymerase	L	276	Tick	0.0011	0	0	0	0
277	viralRNA-dependentRNApolymerase	L	277	Tick	0.0019	0	0	0	0
278	viralRNA-dependentRNApolymerase	L	278	Tick	0.0022	0	0	0	0
279	viralRNA-dependentRNApolymerase	L	279	Tick	0.0014	0	0	0	0
280	viralRNA-dependentRNApolymerase	L	280	Tick	0.0019	0	0	0	0
281	viralRNA-dependentRNApolymerase	L	281	Tick	0.0011	0	0	0	0
282	viralRNA-dependentRNApolymerase	L	282	Tick	0.0012	0	0	0	0
283	viralRNA-dependentRNApolymerase	L	283	Tick	0.0023	0	0	0	0
284	viralRNA-dependentRNApolymerase	L	284	Tick	0.0008	0	0	0	0
285	viralRNA-dependentRNApolymerase	L	285	Tick	0.0012	0	0	0	0
286	viralRNA-dependentRNApolymerase	L	286	Tick	0.0023	0	0	0	0
287	viralRNA-dependentRNApolymerase	L	287	Tick	0.0019	0	0	0	0
288	viralRNA-dependentRNApolymerase	L	288	Tick	0.0017	0	0	0	0
289	viralRNA-dependentRNApolymerase	L	289	Tick	0.0023	0	0	0	0
290	viralRNA-dependentRNApolymerase	L	290	Tick	0.0028	0	0	0	0
291	viralRNA-dependentRNApolymerase	L	291	Tick	0.003	0	0	0	0
292	viralRNA-dependentRNApolymerase	L	292	Tick	0.0002	0	0	0	0
293	viralRNA-dependentRNApolymerase	L	293	Tick	0	0	0	0	0
294	viralRNA-dependentRNApolymerase	L	294	Tick	0	0	0	0	0
295	viralRNA-dependentRNApolymerase	L	295	Tick	0.0002	0	0	0	0
296	viralRNA-dependentRNApolymerase	L	296	Tick	0.0003	0	0	0	0
297	viralRNA-dependentRNApolymerase	L	297	Tick	0	0	0	0	0
298	viralRNA-dependentRNApolymerase	L	298	Tick	0.0002	0	0	0	0
299	viralRNA-dependentRNApolymerase	L	299	Tick	0.0001	0	0	0	0
300	viralRNA-dependentRNApolymerase	L	300	Tick	0.0002	0	0	0	0
301	viralRNA-dependentRNApolymerase	L	301	Tick	0.0007	0	0	0	0
302	viralRNA-dependentRNApolymerase	L	302	Tick	0	0	0	0	0
303	viralRNA-dependentRNApolymerase	L	303	Tick	0	0	0	0	0
304	viralRNA-dependentRNApolymerase	L	304	Tick	0	0	0	0	0
305	viralRNA-dependentRNApolymerase	L	305	Tick	0	0	0	0	0
306	viralRNA-dependentRNApolymerase	L	306	Tick	0	0	0	0	0
307	viralRNA-dependentRNApolymerase	L	307	Tick	0	0	0	0	0
308	viralRNA-dependentRNApolymerase	L	308	Tick	0	0	0	0	0
309	viralRNA-dependentRNApolymerase	L	309	Tick	0	0	0	0	0
310	viralRNA-dependentRNApolymerase	L	310	Tick	0	0	0	0	0
311	viralRNA-dependentRNApolymerase	L	311	Tick	0	0	0	0	0
312	viralRNA-dependentRNApolymerase	L	312	Tick	0	0	0	0	0
313	viralRNA-dependentRNApolymerase	L	313	Tick	0	0	0	0	0
314	viralRNA-dependentRNApolymerase	L	314	Tick	0	0	0	0	0
315	viralRNA-dependentRNApolymerase	L	315	Tick	0	0	0	0	0
316	viralRNA-dependentRNApolymerase	L	316	Tick	0	0	0	0	0
317	viralRNA-dependentRNApolymerase	L	317	Tick	0	0	0	0	0
318	viralRNA-dependentRNApolymerase	L	318	Tick	0	0	0	0	0
319	viralRNA-dependentRNApolymerase	L	319	Tick	0	0	0	0	0
320	viralRNA-dependentRNApolymerase	L	320	Tick	0.0003	0	0	0	0
321	viralRNA-dependentRNApolymerase	L	321	Tick	0.0012	0	0	0	0
322	viralRNA-dependentRNApolymerase	L	322	Tick	0.0012	0	0	0	0
323	viralRNA-dependentRNApolymerase	L	323	Tick	0.0004	0	0	0	0
324	viralRNA-dependentRNApolymerase	L	324	Tick	0.0013	0	0	0	0
325	viralRNA-dependentRNApolymerase	L	325	Tick	0.0004	0	0	0	0
326	viralRNA-dependentRNApolymerase	L	326	Tick	0.0004	0	0	0	0
327	viralRNA-dependentRNApolymerase	L	327	Tick	0.0014	0	0	0	0
328	viralRNA-dependentRNApolymerase	L	328	Tick	0.0004	0	0	0	0
329	viralRNA-dependentRNApolymerase	L	329	Tick	0.0004	0	0	0	0
330	viralRNA-dependentRNApolymerase	L	330	Tick	0.0014	0	0	0	0
331	viralRNA-dependentRNApolymerase	L	331	Tick	0.0004	0	0	0	0
332	viralRNA-dependentRNApolymerase	L	332	Tick	0.0004	0	0	0	0
333	viralRNA-dependentRNApolymerase	L	333	Tick	0	0	0	0	0
334	viralRNA-dependentRNApolymerase	L	334	Tick	0	0	0	0	0
335	viralRNA-dependentRNApolymerase	L	335	Tick	0.0007	0	0	0	0
336	viralRNA-dependentRNApolymerase	L	336	Tick	0.0004	0	0	0	0
337	viralRNA-dependentRNApolymerase	L	337	Tick	0.0004	0	0	0	0
338	viralRNA-dependentRNApolymerase	L	338	Tick	0.0004	0	0	0	0
339	viralRNA-dependentRNApolymerase	L	339	Tick	0.0004	0	0	0	0
340	viralRNA-dependentRNApolymerase	L	340	Tick	0.0004	0	0	0	0
341	viralRNA-dependentRNApolymerase	L	341	Tick	0.0011	0	0	0	0
342	viralRNA-dependentRNApolymerase	L	342	Tick	0.0004	0	0	0	0
343	viralRNA-dependentRNApolymerase	L	343	Tick	0.0025	0	0	0	0
344	viralRNA-dependentRNApolymerase	L	344	Tick	0.0007	0	0	0	0
345	viralRNA-dependentRNApolymerase	L	345	Tick	0.0007	0	0	0	0
346	viralRNA-dependentRNApolymerase	L	346	Tick	0.0007	0	0	0	0
347	viralRNA-dependentRNApolymerase	L	347	Tick	0.0014	0	0	0	0
348	viralRNA-dependentRNApolymerase	L	348	Tick	0.0007	0	0	0	0
349	viralRNA-dependentRNApolymerase	L	349	Tick	0.0004	0	0	0	0
350	viralRNA-dependentRNApolymerase	L	350	Tick	0.0004	0	0	0	0
351	viralRNA-dependentRNApolymerase	L	351	Tick	0.0014	0	0	0	0
352	viralRNA-dependentRNApolymerase	L	352	Tick	0.0011	0	0	0	0
353	viralRNA-dependentRNApolymerase	L	353	Tick	0.0011	0	0	0	0
354	viralRNA-dependentRNApolymerase	L	354	Tick	0	0	0	0	0
355	viralRNA-dependentRNApolymerase	L	355	Tick	0.0014	0	0	0	0
356	viralRNA-dependentRNApolymerase	L	356	Tick	0.0011	0	0	0	0
357	viralRNA-dependentRNApolymerase	L	357	Tick	0.0004	0	0	0	0
358	viralRNA-dependentRNApolymerase	L	358	Tick	0.0014	0	0	0	0
359	viralRNA-dependentRNApolymerase	L	359	Tick	0.0022	0	0	0	0
360	viralRNA-dependentRNApolymerase	L	360	Tick	0.0007	0	0	0	0
361	viralRNA-dependentRNApolymerase	L	361	Tick	0.0011	0	0	0	0
362	viralRNA-dependentRNApolymerase	L	362	Tick	0.0004	0	0	0	0
363	viralRNA-dependentRNApolymerase	L	363	Tick	0.0011	0	0	0	0
364	viralRNA-dependentRNApolymerase	L	364	Tick	0.0007	0	0	0	0
365	viralRNA-dependentRNApolymerase	L	365	Tick	0.0004	0	0	0	0
366	viralRNA-dependentRNApolymerase	L	366	Tick	0.0022	0	0	0	0
367	viralRNA-dependentRNApolymerase	L	367	Tick	0.0011	0	0	0	0
368	viralRNA-dependentRNApolymerase	L	368	Tick	0.0014	0	0	0	0
369	viralRNA-dependentRNApolymerase	L	369	Tick	0.0011	0	0	0	0
370	viralRNA-dependentRNApolymerase	L	370	Tick	0.0007	0	0	0	0
371	viralRNA-dependentRNApolymerase	L	371	Tick	0.0004	0	0	0	0
372	viralRNA-dependentRNApolymerase	L	372	Tick	0.0025	0	0	0	0
373	viralRNA-dependentRNApolymerase	L	373	Tick	0.0018	0	0	0	0
374	viralRNA-dependentRNApolymerase	L	374	Tick	0.0011	0	0	0	0
375	viralRNA-dependentRNApolymerase	L	375	Tick	0.0018	0	0	0	0
376	viralRNA-dependentRNApolymerase	L	376	Tick	0.0014	0	0	0	0
377	viralRNA-dependentRNApolymerase	L	377	Tick	0.0004	0	0	0	0
378	viralRNA-dependentRNApolymerase	L	378	Tick	0.0004	0	0	0	0
379	viralRNA-dependentRNApolymerase	L	379	Tick	0.0011	0	0	0	0
380	viralRNA-dependentRNApolymerase	L	380	Tick	0.0011	0	0	0	0
381	viralRNA-dependentRNApolymerase	L	381	Tick	0	0	0	0	0
382	viralRNA-dependentRNApolymerase	L	382	Tick	0.0007	0	0	0	0
383	viralRNA-dependentRNApolymerase	L	383	Tick	0.0058	0	0	0	0
384	viralRNA-dependentRNApolymerase	L	384	Tick	0.0007	0	0	0	0
385	viralRNA-dependentRNApolymerase	L	385	Tick	0.0029	0	0	0	0
386	viralRNA-dependentRNApolymerase	L	386	Tick	0.0018	0	0	0	0
387	viralRNA-dependentRNApolymerase	L	387	Tick	0.0022	0	0	0	0
388	viralRNA-dependentRNApolymerase	L	388	Tick	0.0011	0	0	0	0
389	viralRNA-dependentRNApolymerase	L	389	Tick	0.0007	0	0	0	0
390	viralRNA-dependentRNApolymerase	L	390	Tick	0.0004	0	0	0	0
391	viralRNA-dependentRNApolymerase	L	391	Tick	0.0007	0	0	0	0
392	viralRNA-dependentRNApolymerase	L	392	Tick	0.0004	0	0	0	0
393	viralRNA-dependentRNApolymerase	L	393	Tick	0	0	0	0	0
394	viralRNA-dependentRNApolymerase	L	394	Tick	0.0033	0	0	0	0
395	viralRNA-dependentRNApolymerase	L	395	Tick	0.0007	0	0	0	0
396	viralRNA-dependentRNApolymerase	L	396	Tick	0	0	0	0	0
397	viralRNA-dependentRNApolymerase	L	397	Tick	0.0004	0	0	0	0
398	viralRNA-dependentRNApolymerase	L	398	Tick	0.0014	0	0	0	0
399	viralRNA-dependentRNApolymerase	L	399	Tick	0.0007	0	0	0	0
400	viralRNA-dependentRNApolymerase	L	400	Tick	0.0004	0	0	0	0
401	viralRNA-dependentRNApolymerase	L	401	Tick	0.0007	0	0	0	0
402	viralRNA-dependentRNApolymerase	L	402	Tick	0	0	0	0	0
403	viralRNA-dependentRNApolymerase	L	403	Tick	0.0018	0	0	0	0
404	viralRNA-dependentRNApolymerase	L	404	Tick	0.0007	0	0	0	0
405	viralRNA-dependentRNApolymerase	L	405	Tick	0.0004	0	0	0	0
406	viralRNA-dependentRNApolymerase	L	406	Tick	0.0011	0	0	0	0
407	viralRNA-dependentRNApolymerase	L	407	Tick	0.0004	0	0	0	0
408	viralRNA-dependentRNApolymerase	L	408	Tick	0.0018	0	0	0	0
409	viralRNA-dependentRNApolymerase	L	409	Tick	0.0047	0	0	0	0
410	viralRNA-dependentRNApolymerase	L	410	Tick	0.0011	0	0	0	0
411	viralRNA-dependentRNApolymerase	L	411	Tick	0.0029	0	0	0	0
412	viralRNA-dependentRNApolymerase	L	412	Tick	0.0011	0	0	0	0
413	viralRNA-dependentRNApolymerase	L	413	Tick	0.0018	0	0	0	0
414	viralRNA-dependentRNApolymerase	L	414	Tick	0.0015	0	0	0	0
415	viralRNA-dependentRNApolymerase	L	415	Tick	0.0004	0	0	0	0
416	viralRNA-dependentRNApolymerase	L	416	Tick	0.0015	0	0	0	0
417	viralRNA-dependentRNApolymerase	L	417	Tick	0.0004	0	0	0	0
418	viralRNA-dependentRNApolymerase	L	418	Tick	0.0018	0	0	0	0
419	viralRNA-dependentRNApolymerase	L	419	Tick	0.0004	0	0	0	0
420	viralRNA-dependentRNApolymerase	L	420	Tick	0.0018	0	0	0	0
421	viralRNA-dependentRNApolymerase	L	421	Tick	0.0015	0	0	0	0
422	viralRNA-dependentRNApolymerase	L	422	Tick	0.0055	0	0	0	0
423	viralRNA-dependentRNApolymerase	L	423	Tick	0	0	0	0	0
424	viralRNA-dependentRNApolymerase	L	424	Tick	0	0	0	0	0
425	viralRNA-dependentRNApolymerase	L	425	Tick	0	0	0	0	0
426	viralRNA-dependentRNApolymerase	L	426	Tick	0.0004	0	0	0	0
427	viralRNA-dependentRNApolymerase	L	427	Tick	0	0	0	0	0
428	viralRNA-dependentRNApolymerase	L	428	Tick	0	0	0	0	0
429	viralRNA-dependentRNApolymerase	L	429	Tick	0	0	0	0	0
430	viralRNA-dependentRNApolymerase	L	430	Tick	0	0	0	0	0
431	viralRNA-dependentRNApolymerase	L	431	Tick	0	0	0	0	0
432	viralRNA-dependentRNApolymerase	L	432	Tick	0	0	0	0	0
433	viralRNA-dependentRNApolymerase	L	433	Tick	0	0	0	0	0
434	viralRNA-dependentRNApolymerase	L	434	Tick	0	0	0	0	0
435	viralRNA-dependentRNApolymerase	L	435	Tick	0	0	0	0	0
436	viralRNA-dependentRNApolymerase	L	436	Tick	0	0	0	0	0
437	viralRNA-dependentRNApolymerase	L	437	Tick	0	0	0	0	0
438	viralRNA-dependentRNApolymerase	L	438	Tick	0.0004	0	0	0	0
439	viralRNA-dependentRNApolymerase	L	439	Tick	0	0	0	0	0
440	viralRNA-dependentRNApolymerase	L	440	Tick	0	0	0	0	0
441	viralRNA-dependentRNApolymerase	L	441	Tick	0.0008	0	0	0	0
442	viralRNA-dependentRNApolymerase	L	442	Tick	0	0	0	0	0
443	viralRNA-dependentRNApolymerase	L	443	Tick	0	0	0	0	0
444	viralRNA-dependentRNApolymerase	L	444	Tick	0	0	0	0	0
445	viralRNA-dependentRNApolymerase	L	445	Tick	0.0039	0	0	0	0
446	viralRNA-dependentRNApolymerase	L	446	Tick	0	0	0	0	0
447	viralRNA-dependentRNApolymerase	L	447	Tick	0	0	0	0	0
448	viralRNA-dependentRNApolymerase	L	448	Tick	0	0	0	0	0
449	viralRNA-dependentRNApolymerase	L	449	Tick	0	0	0	0	0
450	viralRNA-dependentRNApolymerase	L	450	Tick	0	0	0	0	0
451	viralRNA-dependentRNApolymerase	L	451	Tick	0	0	0	0	0
452	viralRNA-dependentRNApolymerase	L	452	Tick	0	0	0	0	0
453	viralRNA-dependentRNApolymerase	L	453	Tick	0.0019	0	0	0	0
454	viralRNA-dependentRNApolymerase	L	454	Tick	0	0	0	0	0
455	viralRNA-dependentRNApolymerase	L	455	Tick	0	0	0	0	0
456	viralRNA-dependentRNApolymerase	L	456	Tick	0	0	0	0	0
457	viralRNA-dependentRNApolymerase	L	457	Tick	0	0	0	0	0
458	viralRNA-dependentRNApolymerase	L	458	Tick	0	0	0	0	0
459	viralRNA-dependentRNApolymerase	L	459	Tick	0	0	0	0	0
460	viralRNA-dependentRNApolymerase	L	460	Tick	0	0	0	0	0
461	viralRNA-dependentRNApolymerase	L	461	Tick	0	0	0	0	0
462	viralRNA-dependentRNApolymerase	L	462	Tick	0	0	0	0	0
463	viralRNA-dependentRNApolymerase	L	463	Tick	0	0	0	0	0
464	viralRNA-dependentRNApolymerase	L	464	Tick	0	0	0	0	0
465	viralRNA-dependentRNApolymerase	L	465	Tick	0	0	0	0	0
466	viralRNA-dependentRNApolymerase	L	466	Tick	0	0	0	0	0
467	viralRNA-dependentRNApolymerase	L	467	Tick	0	0	0	0	0
468	viralRNA-dependentRNApolymerase	L	468	Tick	0	0	0	0	0
469	viralRNA-dependentRNApolymerase	L	469	Tick	NA	NA	NA	NA	NA
470	viralRNA-dependentRNApolymerase	L	470	Tick	NA	NA	NA	NA	NA
471	viralRNA-dependentRNApolymerase	L	471	Tick	NA	NA	NA	NA	NA
472	viralRNA-dependentRNApolymerase	L	472	Tick	NA	NA	NA	NA	NA
473	viralRNA-dependentRNApolymerase	L	473	Tick	NA	NA	NA	NA	NA
474	viralRNA-dependentRNApolymerase	L	474	Tick	NA	NA	NA	NA	NA
475	viralRNA-dependentRNApolymerase	L	475	Tick	NA	NA	NA	NA	NA
476	viralRNA-dependentRNApolymerase	L	476	Tick	NA	NA	NA	NA	NA
477	viralRNA-dependentRNApolymerase	L	477	Tick	NA	NA	NA	NA	NA
478	viralRNA-dependentRNApolymerase	L	478	Tick	NA	NA	NA	NA	NA
479	viralRNA-dependentRNApolymerase	L	479	Tick	NA	NA	NA	NA	NA
480	viralRNA-dependentRNApolymerase	L	480	Tick	NA	NA	NA	NA	NA
481	viralRNA-dependentRNApolymerase	L	481	Tick	NA	NA	NA	NA	NA
482	viralRNA-dependentRNApolymerase	L	482	Tick	NA	NA	NA	NA	NA
483	viralRNA-dependentRNApolymerase	L	483	Tick	NA	NA	NA	NA	NA
484	viralRNA-dependentRNApolymerase	L	484	Tick	NA	NA	NA	NA	NA
485	viralRNA-dependentRNApolymerase	L	485	Tick	NA	NA	NA	NA	NA
486	viralRNA-dependentRNApolymerase	L	486	Tick	NA	NA	NA	NA	NA
487	viralRNA-dependentRNApolymerase	L	487	Tick	NA	NA	NA	NA	NA
488	viralRNA-dependentRNApolymerase	L	488	Tick	NA	NA	NA	NA	NA
489	viralRNA-dependentRNApolymerase	L	489	Tick	NA	NA	NA	NA	NA
490	viralRNA-dependentRNApolymerase	L	490	Tick	NA	NA	NA	NA	NA
491	viralRNA-dependentRNApolymerase	L	491	Tick	NA	NA	NA	NA	NA
492	viralRNA-dependentRNApolymerase	L	492	Tick	NA	NA	NA	NA	NA
493	viralRNA-dependentRNApolymerase	L	493	Tick	NA	NA	NA	NA	NA
494	viralRNA-dependentRNApolymerase	L	494	Tick	NA	NA	NA	NA	NA
495	viralRNA-dependentRNApolymerase	L	495	Tick	NA	NA	NA	NA	NA
496	viralRNA-dependentRNApolymerase	L	496	Tick	NA	NA	NA	NA	NA
497	viralRNA-dependentRNApolymerase	L	497	Tick	NA	NA	NA	NA	NA
498	viralRNA-dependentRNApolymerase	L	498	Tick	NA	NA	NA	NA	NA
499	viralRNA-dependentRNApolymerase	L	499	Tick	NA	NA	NA	NA	NA
500	viralRNA-dependentRNApolymerase	L	500	Tick	NA	NA	NA	NA	NA
501	viralRNA-dependentRNApolymerase	L	501	Tick	NA	NA	NA	NA	NA
502	viralRNA-dependentRNApolymerase	L	502	Tick	NA	NA	NA	NA	NA
503	viralRNA-dependentRNApolymerase	L	503	Tick	NA	NA	NA	NA	NA
504	viralRNA-dependentRNApolymerase	L	504	Tick	NA	NA	NA	NA	NA
505	viralRNA-dependentRNApolymerase	L	505	Tick	NA	NA	NA	NA	NA
506	viralRNA-dependentRNApolymerase	L	506	Tick	NA	NA	NA	NA	NA
507	viralRNA-dependentRNApolymerase	L	507	Tick	NA	NA	NA	NA	NA
508	viralRNA-dependentRNApolymerase	L	508	Tick	NA	NA	NA	NA	NA
509	viralRNA-dependentRNApolymerase	L	509	Tick	NA	NA	NA	NA	NA
510	viralRNA-dependentRNApolymerase	L	510	Tick	NA	NA	NA	NA	NA
511	viralRNA-dependentRNApolymerase	L	511	Tick	NA	NA	NA	NA	NA
512	viralRNA-dependentRNApolymerase	L	512	Tick	NA	NA	NA	NA	NA
513	viralRNA-dependentRNApolymerase	L	513	Tick	NA	NA	NA	NA	NA
514	viralRNA-dependentRNApolymerase	L	514	Tick	NA	NA	NA	NA	NA
515	viralRNA-dependentRNApolymerase	L	515	Tick	NA	NA	NA	NA	NA
516	viralRNA-dependentRNApolymerase	L	516	Tick	NA	NA	NA	NA	NA
517	viralRNA-dependentRNApolymerase	L	517	Tick	NA	NA	NA	NA	NA
518	viralRNA-dependentRNApolymerase	L	518	Tick	NA	NA	NA	NA	NA
519	viralRNA-dependentRNApolymerase	L	519	Tick	NA	NA	NA	NA	NA
520	viralRNA-dependentRNApolymerase	L	520	Tick	NA	NA	NA	NA	NA
521	viralRNA-dependentRNApolymerase	L	521	Tick	NA	NA	NA	NA	NA
522	viralRNA-dependentRNApolymerase	L	522	Tick	NA	NA	NA	NA	NA
523	viralRNA-dependentRNApolymerase	L	523	Tick	NA	NA	NA	NA	NA
524	viralRNA-dependentRNApolymerase	L	524	Tick	NA	NA	NA	NA	NA
525	viralRNA-dependentRNApolymerase	L	525	Tick	NA	NA	NA	NA	NA
526	viralRNA-dependentRNApolymerase	L	526	Tick	NA	NA	NA	NA	NA
527	viralRNA-dependentRNApolymerase	L	527	Tick	NA	NA	NA	NA	NA
528	viralRNA-dependentRNApolymerase	L	528	Tick	NA	NA	NA	NA	NA
529	viralRNA-dependentRNApolymerase	L	529	Tick	NA	NA	NA	NA	NA
530	viralRNA-dependentRNApolymerase	L	530	Tick	NA	NA	NA	NA	NA
531	viralRNA-dependentRNApolymerase	L	531	Tick	NA	NA	NA	NA	NA
532	viralRNA-dependentRNApolymerase	L	532	Tick	NA	NA	NA	NA	NA
533	viralRNA-dependentRNApolymerase	L	533	Tick	NA	NA	NA	NA	NA
534	viralRNA-dependentRNApolymerase	L	534	Tick	NA	NA	NA	NA	NA
535	viralRNA-dependentRNApolymerase	L	535	Tick	NA	NA	NA	NA	NA
536	viralRNA-dependentRNApolymerase	L	536	Tick	NA	NA	NA	NA	NA
537	viralRNA-dependentRNApolymerase	L	537	Tick	NA	NA	NA	NA	NA
538	viralRNA-dependentRNApolymerase	L	538	Tick	NA	NA	NA	NA	NA
539	viralRNA-dependentRNApolymerase	L	539	Tick	NA	NA	NA	NA	NA
540	viralRNA-dependentRNApolymerase	L	540	Tick	NA	NA	NA	NA	NA
541	viralRNA-dependentRNApolymerase	L	541	Tick	NA	NA	NA	NA	NA
542	viralRNA-dependentRNApolymerase	L	542	Tick	NA	NA	NA	NA	NA
543	viralRNA-dependentRNApolymerase	L	543	Tick	NA	NA	NA	NA	NA
544	viralRNA-dependentRNApolymerase	L	544	Tick	NA	NA	NA	NA	NA
545	viralRNA-dependentRNApolymerase	L	545	Tick	NA	NA	NA	NA	NA
546	viralRNA-dependentRNApolymerase	L	546	Tick	NA	NA	NA	NA	NA
547	viralRNA-dependentRNApolymerase	L	547	Tick	NA	NA	NA	NA	NA
548	viralRNA-dependentRNApolymerase	L	548	Tick	NA	NA	NA	NA	NA
549	viralRNA-dependentRNApolymerase	L	549	Tick	NA	NA	NA	NA	NA
550	viralRNA-dependentRNApolymerase	L	550	Tick	NA	NA	NA	NA	NA
551	viralRNA-dependentRNApolymerase	L	551	Tick	NA	NA	NA	NA	NA
552	viralRNA-dependentRNApolymerase	L	552	Tick	NA	NA	NA	NA	NA
553	viralRNA-dependentRNApolymerase	L	553	Tick	NA	NA	NA	NA	NA
554	viralRNA-dependentRNApolymerase	L	554	Tick	NA	NA	NA	NA	NA
555	viralRNA-dependentRNApolymerase	L	555	Tick	NA	NA	NA	NA	NA
556	viralRNA-dependentRNApolymerase	L	556	Tick	NA	NA	NA	NA	NA
557	viralRNA-dependentRNApolymerase	L	557	Tick	NA	NA	NA	NA	NA
558	viralRNA-dependentRNApolymerase	L	558	Tick	NA	NA	NA	NA	NA
559	viralRNA-dependentRNApolymerase	L	559	Tick	NA	NA	NA	NA	NA
560	viralRNA-dependentRNApolymerase	L	560	Tick	NA	NA	NA	NA	NA
561	viralRNA-dependentRNApolymerase	L	561	Tick	NA	NA	NA	NA	NA
562	viralRNA-dependentRNApolymerase	L	562	Tick	NA	NA	NA	NA	NA
563	viralRNA-dependentRNApolymerase	L	563	Tick	NA	NA	NA	NA	NA
564	viralRNA-dependentRNApolymerase	L	564	Tick	NA	NA	NA	NA	NA
565	viralRNA-dependentRNApolymerase	L	565	Tick	NA	NA	NA	NA	NA
566	viralRNA-dependentRNApolymerase	L	566	Tick	NA	NA	NA	NA	NA
567	viralRNA-dependentRNApolymerase	L	567	Tick	NA	NA	NA	NA	NA
568	viralRNA-dependentRNApolymerase	L	568	Tick	NA	NA	NA	NA	NA
569	viralRNA-dependentRNApolymerase	L	569	Tick	NA	NA	NA	NA	NA
570	viralRNA-dependentRNApolymerase	L	570	Tick	NA	NA	NA	NA	NA
571	viralRNA-dependentRNApolymerase	L	571	Tick	NA	NA	NA	NA	NA
572	viralRNA-dependentRNApolymerase	L	572	Tick	NA	NA	NA	NA	NA
573	viralRNA-dependentRNApolymerase	L	573	Tick	NA	NA	NA	NA	NA
574	viralRNA-dependentRNApolymerase	L	574	Tick	NA	NA	NA	NA	NA
575	viralRNA-dependentRNApolymerase	L	575	Tick	NA	NA	NA	NA	NA
576	viralRNA-dependentRNApolymerase	L	576	Tick	NA	NA	NA	NA	NA
577	viralRNA-dependentRNApolymerase	L	577	Tick	NA	NA	NA	NA	NA
578	viralRNA-dependentRNApolymerase	L	578	Tick	NA	NA	NA	NA	NA
579	viralRNA-dependentRNApolymerase	L	579	Tick	NA	NA	NA	NA	NA
580	viralRNA-dependentRNApolymerase	L	580	Tick	NA	NA	NA	NA	NA
581	viralRNA-dependentRNApolymerase	L	581	Tick	NA	NA	NA	NA	NA
582	viralRNA-dependentRNApolymerase	L	582	Tick	NA	NA	NA	NA	NA
583	viralRNA-dependentRNApolymerase	L	583	Tick	NA	NA	NA	NA	NA
584	viralRNA-dependentRNApolymerase	L	584	Tick	NA	NA	NA	NA	NA
585	viralRNA-dependentRNApolymerase	L	585	Tick	NA	NA	NA	NA	NA
586	viralRNA-dependentRNApolymerase	L	586	Tick	NA	NA	NA	NA	NA
587	viralRNA-dependentRNApolymerase	L	587	Tick	NA	NA	NA	NA	NA
588	viralRNA-dependentRNApolymerase	L	588	Tick	NA	NA	NA	NA	NA
589	viralRNA-dependentRNApolymerase	L	589	Tick	NA	NA	NA	NA	NA
590	viralRNA-dependentRNApolymerase	L	590	Tick	NA	NA	NA	NA	NA
591	viralRNA-dependentRNApolymerase	L	591	Tick	NA	NA	NA	NA	NA
592	viralRNA-dependentRNApolymerase	L	592	Tick	NA	NA	NA	NA	NA
593	viralRNA-dependentRNApolymerase	L	593	Tick	NA	NA	NA	NA	NA
594	viralRNA-dependentRNApolymerase	L	594	Tick	NA	NA	NA	NA	NA
595	viralRNA-dependentRNApolymerase	L	595	Tick	0	0	0	0	0
596	viralRNA-dependentRNApolymerase	L	596	Tick	0	0	0	0	0
597	viralRNA-dependentRNApolymerase	L	597	Tick	0	0	0	0	0
598	viralRNA-dependentRNApolymerase	L	598	Tick	0	0	0	0	0
599	viralRNA-dependentRNApolymerase	L	599	Tick	0	0	0	0	0
600	viralRNA-dependentRNApolymerase	L	600	Tick	0	0	0	0	0
601	viralRNA-dependentRNApolymerase	L	601	Tick	0	0	0	0	0
602	viralRNA-dependentRNApolymerase	L	602	Tick	0	0	0	0	0
603	viralRNA-dependentRNApolymerase	L	603	Tick	0	0	0	0	0
604	viralRNA-dependentRNApolymerase	L	604	Tick	0	0	0	0	0
605	viralRNA-dependentRNApolymerase	L	605	Tick	0	0	0	0	0
606	viralRNA-dependentRNApolymerase	L	606	Tick	0	0	0	0	0
607	viralRNA-dependentRNApolymerase	L	607	Tick	0	0	0	0	0
608	viralRNA-dependentRNApolymerase	L	608	Tick	0	0	0	0	0
609	viralRNA-dependentRNApolymerase	L	609	Tick	0	0	0	0	0
610	viralRNA-dependentRNApolymerase	L	610	Tick	0	0	0	0	0
611	viralRNA-dependentRNApolymerase	L	611	Tick	0	0	0	0	0
612	viralRNA-dependentRNApolymerase	L	612	Tick	0	0	0	0	0
613	viralRNA-dependentRNApolymerase	L	613	Tick	0	0	0	0	0
614	viralRNA-dependentRNApolymerase	L	614	Tick	0	0	0	0	0
615	viralRNA-dependentRNApolymerase	L	615	Tick	0	0	0	0	0
616	viralRNA-dependentRNApolymerase	L	616	Tick	0	0	0	0	0
617	viralRNA-dependentRNApolymerase	L	617	Tick	0.0049	0	0	0	0
618	viralRNA-dependentRNApolymerase	L	618	Tick	0	0	0	0	0
619	viralRNA-dependentRNApolymerase	L	619	Tick	0	0	0	0	0
620	viralRNA-dependentRNApolymerase	L	620	Tick	0	0	0	0	0
621	viralRNA-dependentRNApolymerase	L	621	Tick	0	0	0	0	0
622	viralRNA-dependentRNApolymerase	L	622	Tick	0	0	0	0	0
623	viralRNA-dependentRNApolymerase	L	623	Tick	0	0	0	0	0
624	viralRNA-dependentRNApolymerase	L	624	Tick	0	0	0	0	0
625	viralRNA-dependentRNApolymerase	L	625	Tick	0	0	0	0	0
626	viralRNA-dependentRNApolymerase	L	626	Tick	0	0	0	0	0
627	viralRNA-dependentRNApolymerase	L	627	Tick	0	0	0	0	0
628	viralRNA-dependentRNApolymerase	L	628	Tick	0	0	0	0	0
629	viralRNA-dependentRNApolymerase	L	629	Tick	0	0	0	0	0
630	viralRNA-dependentRNApolymerase	L	630	Tick	0	0	0	0	0
631	viralRNA-dependentRNApolymerase	L	631	Tick	0	0	0	0	0
632	viralRNA-dependentRNApolymerase	L	632	Tick	0.0048	0	0	0	0
633	viralRNA-dependentRNApolymerase	L	633	Tick	0	0	0	0	0
634	viralRNA-dependentRNApolymerase	L	634	Tick	0.0048	0	0	0	0
635	viralRNA-dependentRNApolymerase	L	635	Tick	0	0	0	0	0
636	viralRNA-dependentRNApolymerase	L	636	Tick	0	0	0	0	0
637	viralRNA-dependentRNApolymerase	L	637	Tick	0	0	0	0	0
638	viralRNA-dependentRNApolymerase	L	638	Tick	0	0	0	0	0
639	viralRNA-dependentRNApolymerase	L	639	Tick	0	0	0	0	0
640	viralRNA-dependentRNApolymerase	L	640	Tick	0	0	0	0	0
641	viralRNA-dependentRNApolymerase	L	641	Tick	0	0	0	0	0
642	viralRNA-dependentRNApolymerase	L	642	Tick	0	0	0	0	0
643	viralRNA-dependentRNApolymerase	L	643	Tick	0	0	0	0	0
644	viralRNA-dependentRNApolymerase	L	644	Tick	0	0	0	0	0
645	viralRNA-dependentRNApolymerase	L	645	Tick	0	0	0	0	0
646	viralRNA-dependentRNApolymerase	L	646	Tick	0	0	0	0	0
647	viralRNA-dependentRNApolymerase	L	647	Tick	0	0	0	0	0
648	viralRNA-dependentRNApolymerase	L	648	Tick	0	0	0	0	0
649	viralRNA-dependentRNApolymerase	L	649	Tick	0.0045	0	0	0	0
650	viralRNA-dependentRNApolymerase	L	650	Tick	0	0	0	0	0
651	viralRNA-dependentRNApolymerase	L	651	Tick	0	0	0	0	0
652	viralRNA-dependentRNApolymerase	L	652	Tick	0	0	0	0	0
653	viralRNA-dependentRNApolymerase	L	653	Tick	0	0	0	0	0
654	viralRNA-dependentRNApolymerase	L	654	Tick	0	0	0	0	0
655	viralRNA-dependentRNApolymerase	L	655	Tick	0	0	0	0	0
656	viralRNA-dependentRNApolymerase	L	656	Tick	0	0	0	0	0
657	viralRNA-dependentRNApolymerase	L	657	Tick	0	0	0	0	0
658	viralRNA-dependentRNApolymerase	L	658	Tick	0	0	0	0	0
659	viralRNA-dependentRNApolymerase	L	659	Tick	0.0045	0	0	0	0
660	viralRNA-dependentRNApolymerase	L	660	Tick	0.0045	0	0	0	0
661	viralRNA-dependentRNApolymerase	L	661	Tick	0	0	0	0	0
662	viralRNA-dependentRNApolymerase	L	662	Tick	0	0	0	0	0
663	viralRNA-dependentRNApolymerase	L	663	Tick	0	0	0	0	0
664	viralRNA-dependentRNApolymerase	L	664	Tick	0	0	0	0	0
665	viralRNA-dependentRNApolymerase	L	665	Tick	0	0	0	0	0
666	viralRNA-dependentRNApolymerase	L	666	Tick	0.0045	0	0	0	0
667	viralRNA-dependentRNApolymerase	L	667	Tick	0	0	0	0	0
668	viralRNA-dependentRNApolymerase	L	668	Tick	0.0045	0	0	0	0
669	viralRNA-dependentRNApolymerase	L	669	Tick	0	0	0	0	0
670	viralRNA-dependentRNApolymerase	L	670	Tick	0	0	0	0	0
671	viralRNA-dependentRNApolymerase	L	671	Tick	0	0	0	0	0
672	viralRNA-dependentRNApolymerase	L	672	Tick	0.0045	0	0	0	0
673	viralRNA-dependentRNApolymerase	L	673	Tick	0.0045	0	0	0	0
674	viralRNA-dependentRNApolymerase	L	674	Tick	0	0	0	0	0
675	viralRNA-dependentRNApolymerase	L	675	Tick	0.0046	0	0	0	0
676	viralRNA-dependentRNApolymerase	L	676	Tick	0.0046	0	0	0	0
677	viralRNA-dependentRNApolymerase	L	677	Tick	0.0046	0	0	0	0
678	viralRNA-dependentRNApolymerase	L	678	Tick	0	0	0	0	0
679	viralRNA-dependentRNApolymerase	L	679	Tick	0	0	0	0	0
680	viralRNA-dependentRNApolymerase	L	680	Tick	0	0	0	0	0
681	viralRNA-dependentRNApolymerase	L	681	Tick	0	0	0	0	0
682	viralRNA-dependentRNApolymerase	L	682	Tick	0	0	0	0	0
683	viralRNA-dependentRNApolymerase	L	683	Tick	0	0	0	0	0
684	viralRNA-dependentRNApolymerase	L	684	Tick	0.0045	0	0	0	0
685	viralRNA-dependentRNApolymerase	L	685	Tick	0	0	0	0	0
686	viralRNA-dependentRNApolymerase	L	686	Tick	0	0	0	0	0
687	viralRNA-dependentRNApolymerase	L	687	Tick	0	0	0	0	0
688	viralRNA-dependentRNApolymerase	L	688	Tick	0	0	0	0	0
689	viralRNA-dependentRNApolymerase	L	689	Tick	0	0	0	0	0
690	viralRNA-dependentRNApolymerase	L	690	Tick	0	0	0	0	0
691	viralRNA-dependentRNApolymerase	L	691	Tick	0.0045	0	0	0	0
692	viralRNA-dependentRNApolymerase	L	692	Tick	0	0	0	0	0
693	viralRNA-dependentRNApolymerase	L	693	Tick	0	0	0	0	0
694	viralRNA-dependentRNApolymerase	L	694	Tick	0	0	0	0	0
695	viralRNA-dependentRNApolymerase	L	695	Tick	0	0	0	0	0
696	viralRNA-dependentRNApolymerase	L	696	Tick	0	0	0	0	0
697	viralRNA-dependentRNApolymerase	L	697	Tick	0	0	0	0	0
698	viralRNA-dependentRNApolymerase	L	698	Tick	0	0	0	0	0
699	viralRNA-dependentRNApolymerase	L	699	Tick	0	0	0	0	0
700	viralRNA-dependentRNApolymerase	L	700	Tick	0	0	0	0	0
701	viralRNA-dependentRNApolymerase	L	701	Tick	0.0045	0	0	0	0
702	viralRNA-dependentRNApolymerase	L	702	Tick	0	0	0	0	0
703	viralRNA-dependentRNApolymerase	L	703	Tick	0.0045	0	0	0	0
704	viralRNA-dependentRNApolymerase	L	704	Tick	0	0	0	0	0
705	viralRNA-dependentRNApolymerase	L	705	Tick	0	0	0	0	0
706	viralRNA-dependentRNApolymerase	L	706	Tick	0	0	0	0	0
707	viralRNA-dependentRNApolymerase	L	707	Tick	0	0	0	0	0
708	viralRNA-dependentRNApolymerase	L	708	Tick	0	0	0	0	0
709	viralRNA-dependentRNApolymerase	L	709	Tick	0	0	0	0	0
710	viralRNA-dependentRNApolymerase	L	710	Tick	0	0	0	0	0
711	viralRNA-dependentRNApolymerase	L	711	Tick	0	0	0	0	0
712	viralRNA-dependentRNApolymerase	L	712	Tick	0	0	0	0	0
713	viralRNA-dependentRNApolymerase	L	713	Tick	0	0	0	0	0
714	viralRNA-dependentRNApolymerase	L	714	Tick	0	0	0	0	0
715	viralRNA-dependentRNApolymerase	L	715	Tick	0	0	0	0	0
716	viralRNA-dependentRNApolymerase	L	716	Tick	0	0	0	0	0
717	viralRNA-dependentRNApolymerase	L	717	Tick	0	0	0	0	0
718	viralRNA-dependentRNApolymerase	L	718	Tick	0	0	0	0	0
719	viralRNA-dependentRNApolymerase	L	719	Tick	0	0	0	0	0
720	viralRNA-dependentRNApolymerase	L	720	Tick	0	0	0	0	0
721	viralRNA-dependentRNApolymerase	L	721	Tick	0	0	0	0	0
722	viralRNA-dependentRNApolymerase	L	722	Tick	0	0	0	0	0
723	viralRNA-dependentRNApolymerase	L	723	Tick	0	0	0	0	0
724	viralRNA-dependentRNApolymerase	L	724	Tick	0	0	0	0	0
725	viralRNA-dependentRNApolymerase	L	725	Tick	0	0	0	0	0
726	viralRNA-dependentRNApolymerase	L	726	Tick	0	0	0	0	0
727	viralRNA-dependentRNApolymerase	L	727	Tick	0	0	0	0	0
728	viralRNA-dependentRNApolymerase	L	728	Tick	0	0	0	0	0
729	viralRNA-dependentRNApolymerase	L	729	Tick	0	0	0	0	0
730	viralRNA-dependentRNApolymerase	L	730	Tick	0	0	0	0	0
731	viralRNA-dependentRNApolymerase	L	731	Tick	0	0	0	0	0
732	viralRNA-dependentRNApolymerase	L	732	Tick	0	0	0	0	0
733	viralRNA-dependentRNApolymerase	L	733	Tick	0	0	0	0	0
734	viralRNA-dependentRNApolymerase	L	734	Tick	0	0	0	0	0
735	viralRNA-dependentRNApolymerase	L	735	Tick	0	0	0	0	0
736	viralRNA-dependentRNApolymerase	L	736	Tick	0	0	0	0	0
737	viralRNA-dependentRNApolymerase	L	737	Tick	0	0	0	0	0
738	viralRNA-dependentRNApolymerase	L	738	Tick	0	0	0	0	0
739	viralRNA-dependentRNApolymerase	L	739	Tick	0	0	0	0	0
740	viralRNA-dependentRNApolymerase	L	740	Tick	NA	NA	NA	NA	NA
741	viralRNA-dependentRNApolymerase	L	741	Tick	NA	NA	NA	NA	NA
742	viralRNA-dependentRNApolymerase	L	742	Tick	NA	NA	NA	NA	NA
743	viralRNA-dependentRNApolymerase	L	743	Tick	NA	NA	NA	NA	NA
744	viralRNA-dependentRNApolymerase	L	744	Tick	NA	NA	NA	NA	NA
745	viralRNA-dependentRNApolymerase	L	745	Tick	NA	NA	NA	NA	NA
746	viralRNA-dependentRNApolymerase	L	746	Tick	NA	NA	NA	NA	NA
747	viralRNA-dependentRNApolymerase	L	747	Tick	NA	NA	NA	NA	NA
748	viralRNA-dependentRNApolymerase	L	748	Tick	NA	NA	NA	NA	NA
749	viralRNA-dependentRNApolymerase	L	749	Tick	NA	NA	NA	NA	NA
750	viralRNA-dependentRNApolymerase	L	750	Tick	NA	NA	NA	NA	NA
751	viralRNA-dependentRNApolymerase	L	751	Tick	NA	NA	NA	NA	NA
752	viralRNA-dependentRNApolymerase	L	752	Tick	NA	NA	NA	NA	NA
753	viralRNA-dependentRNApolymerase	L	753	Tick	NA	NA	NA	NA	NA
754	viralRNA-dependentRNApolymerase	L	754	Tick	NA	NA	NA	NA	NA
755	viralRNA-dependentRNApolymerase	L	755	Tick	NA	NA	NA	NA	NA
756	viralRNA-dependentRNApolymerase	L	756	Tick	NA	NA	NA	NA	NA
757	viralRNA-dependentRNApolymerase	L	757	Tick	NA	NA	NA	NA	NA
758	viralRNA-dependentRNApolymerase	L	758	Tick	NA	NA	NA	NA	NA
759	viralRNA-dependentRNApolymerase	L	759	Tick	NA	NA	NA	NA	NA
760	viralRNA-dependentRNApolymerase	L	760	Tick	NA	NA	NA	NA	NA
761	viralRNA-dependentRNApolymerase	L	761	Tick	NA	NA	NA	NA	NA
762	viralRNA-dependentRNApolymerase	L	762	Tick	NA	NA	NA	NA	NA
763	viralRNA-dependentRNApolymerase	L	763	Tick	NA	NA	NA	NA	NA
764	viralRNA-dependentRNApolymerase	L	764	Tick	NA	NA	NA	NA	NA
765	viralRNA-dependentRNApolymerase	L	765	Tick	NA	NA	NA	NA	NA
766	viralRNA-dependentRNApolymerase	L	766	Tick	NA	NA	NA	NA	NA
767	viralRNA-dependentRNApolymerase	L	767	Tick	NA	NA	NA	NA	NA
768	viralRNA-dependentRNApolymerase	L	768	Tick	NA	NA	NA	NA	NA
769	viralRNA-dependentRNApolymerase	L	769	Tick	NA	NA	NA	NA	NA
770	viralRNA-dependentRNApolymerase	L	770	Tick	NA	NA	NA	NA	NA
771	viralRNA-dependentRNApolymerase	L	771	Tick	NA	NA	NA	NA	NA
772	viralRNA-dependentRNApolymerase	L	772	Tick	NA	NA	NA	NA	NA
773	viralRNA-dependentRNApolymerase	L	773	Tick	NA	NA	NA	NA	NA
774	viralRNA-dependentRNApolymerase	L	774	Tick	NA	NA	NA	NA	NA
775	viralRNA-dependentRNApolymerase	L	775	Tick	NA	NA	NA	NA	NA
776	viralRNA-dependentRNApolymerase	L	776	Tick	NA	NA	NA	NA	NA
777	viralRNA-dependentRNApolymerase	L	777	Tick	NA	NA	NA	NA	NA
778	viralRNA-dependentRNApolymerase	L	778	Tick	NA	NA	NA	NA	NA
779	viralRNA-dependentRNApolymerase	L	779	Tick	NA	NA	NA	NA	NA
780	viralRNA-dependentRNApolymerase	L	780	Tick	NA	NA	NA	NA	NA
781	viralRNA-dependentRNApolymerase	L	781	Tick	NA	NA	NA	NA	NA
782	viralRNA-dependentRNApolymerase	L	782	Tick	NA	NA	NA	NA	NA
783	viralRNA-dependentRNApolymerase	L	783	Tick	NA	NA	NA	NA	NA
784	viralRNA-dependentRNApolymerase	L	784	Tick	NA	NA	NA	NA	NA
785	viralRNA-dependentRNApolymerase	L	785	Tick	NA	NA	NA	NA	NA
786	viralRNA-dependentRNApolymerase	L	786	Tick	NA	NA	NA	NA	NA
787	viralRNA-dependentRNApolymerase	L	787	Tick	NA	NA	NA	NA	NA
788	viralRNA-dependentRNApolymerase	L	788	Tick	NA	NA	NA	NA	NA
789	viralRNA-dependentRNApolymerase	L	789	Tick	NA	NA	NA	NA	NA
790	viralRNA-dependentRNApolymerase	L	790	Tick	NA	NA	NA	NA	NA
791	viralRNA-dependentRNApolymerase	L	791	Tick	NA	NA	NA	NA	NA
792	viralRNA-dependentRNApolymerase	L	792	Tick	NA	NA	NA	NA	NA
793	viralRNA-dependentRNApolymerase	L	793	Tick	NA	NA	NA	NA	NA
794	viralRNA-dependentRNApolymerase	L	794	Tick	NA	NA	NA	NA	NA
795	viralRNA-dependentRNApolymerase	L	795	Tick	NA	NA	NA	NA	NA
796	viralRNA-dependentRNApolymerase	L	796	Tick	NA	NA	NA	NA	NA
797	viralRNA-dependentRNApolymerase	L	797	Tick	NA	NA	NA	NA	NA
798	viralRNA-dependentRNApolymerase	L	798	Tick	NA	NA	NA	NA	NA
799	viralRNA-dependentRNApolymerase	L	799	Tick	NA	NA	NA	NA	NA
800	viralRNA-dependentRNApolymerase	L	800	Tick	NA	NA	NA	NA	NA
801	viralRNA-dependentRNApolymerase	L	801	Tick	NA	NA	NA	NA	NA
802	viralRNA-dependentRNApolymerase	L	802	Tick	NA	NA	NA	NA	NA
803	viralRNA-dependentRNApolymerase	L	803	Tick	NA	NA	NA	NA	NA
804	viralRNA-dependentRNApolymerase	L	804	Tick	NA	NA	NA	NA	NA
805	viralRNA-dependentRNApolymerase	L	805	Tick	NA	NA	NA	NA	NA
806	viralRNA-dependentRNApolymerase	L	806	Tick	NA	NA	NA	NA	NA
807	viralRNA-dependentRNApolymerase	L	807	Tick	NA	NA	NA	NA	NA
808	viralRNA-dependentRNApolymerase	L	808	Tick	NA	NA	NA	NA	NA
809	viralRNA-dependentRNApolymerase	L	809	Tick	NA	NA	NA	NA	NA
810	viralRNA-dependentRNApolymerase	L	810	Tick	NA	NA	NA	NA	NA
811	viralRNA-dependentRNApolymerase	L	811	Tick	NA	NA	NA	NA	NA
812	viralRNA-dependentRNApolymerase	L	812	Tick	NA	NA	NA	NA	NA
813	viralRNA-dependentRNApolymerase	L	813	Tick	NA	NA	NA	NA	NA
814	viralRNA-dependentRNApolymerase	L	814	Tick	NA	NA	NA	NA	NA
815	viralRNA-dependentRNApolymerase	L	815	Tick	NA	NA	NA	NA	NA
816	viralRNA-dependentRNApolymerase	L	816	Tick	NA	NA	NA	NA	NA
817	viralRNA-dependentRNApolymerase	L	817	Tick	NA	NA	NA	NA	NA
818	viralRNA-dependentRNApolymerase	L	818	Tick	NA	NA	NA	NA	NA
819	viralRNA-dependentRNApolymerase	L	819	Tick	NA	NA	NA	NA	NA
820	viralRNA-dependentRNApolymerase	L	820	Tick	NA	NA	NA	NA	NA
821	viralRNA-dependentRNApolymerase	L	821	Tick	NA	NA	NA	NA	NA
822	viralRNA-dependentRNApolymerase	L	822	Tick	NA	NA	NA	NA	NA
823	viralRNA-dependentRNApolymerase	L	823	Tick	NA	NA	NA	NA	NA
824	viralRNA-dependentRNApolymerase	L	824	Tick	NA	NA	NA	NA	NA
825	viralRNA-dependentRNApolymerase	L	825	Tick	0	0	0	0	0
826	viralRNA-dependentRNApolymerase	L	826	Tick	0	0	0	0	0
827	viralRNA-dependentRNApolymerase	L	827	Tick	0	0	0	0	0
828	viralRNA-dependentRNApolymerase	L	828	Tick	0	0	0	0	0
829	viralRNA-dependentRNApolymerase	L	829	Tick	0	0	0	0	0
830	viralRNA-dependentRNApolymerase	L	830	Tick	0	0	0	0	0
831	viralRNA-dependentRNApolymerase	L	831	Tick	0	0	0	0	0
832	viralRNA-dependentRNApolymerase	L	832	Tick	0.0006	0	0	0	0
833	viralRNA-dependentRNApolymerase	L	833	Tick	0	0	0	0	0
834	viralRNA-dependentRNApolymerase	L	834	Tick	0	0	0	0	0
835	viralRNA-dependentRNApolymerase	L	835	Tick	0	0	0	0	0
836	viralRNA-dependentRNApolymerase	L	836	Tick	0.0067	0	0	0	0
837	viralRNA-dependentRNApolymerase	L	837	Tick	0	0	0	0	0
838	viralRNA-dependentRNApolymerase	L	838	Tick	0	0	0	0	0
839	viralRNA-dependentRNApolymerase	L	839	Tick	0	0	0	0	0
840	viralRNA-dependentRNApolymerase	L	840	Tick	0	0	0	0	0
841	viralRNA-dependentRNApolymerase	L	841	Tick	0	0	0	0	0
842	viralRNA-dependentRNApolymerase	L	842	Tick	0	0	0	0	0
843	viralRNA-dependentRNApolymerase	L	843	Tick	0	0	0	0	0
844	viralRNA-dependentRNApolymerase	L	844	Tick	0	0	0	0	0
845	viralRNA-dependentRNApolymerase	L	845	Tick	0	0	0	0	0
846	viralRNA-dependentRNApolymerase	L	846	Tick	0.0014	0	0	0	0
847	viralRNA-dependentRNApolymerase	L	847	Tick	0.0018	0	0	0	0
848	viralRNA-dependentRNApolymerase	L	848	Tick	0.0005	0	0	0	0
849	viralRNA-dependentRNApolymerase	L	849	Tick	0	0	0	0	0
850	viralRNA-dependentRNApolymerase	L	850	Tick	0.0003	0	0	0	0
851	viralRNA-dependentRNApolymerase	L	851	Tick	0.0009	0	0	0	0
852	viralRNA-dependentRNApolymerase	L	852	Tick	0.0003	0	0	0	0
853	viralRNA-dependentRNApolymerase	L	853	Tick	0.0003	0	0	0	0
854	viralRNA-dependentRNApolymerase	L	854	Tick	0.0003	0	0	0	0
855	viralRNA-dependentRNApolymerase	L	855	Tick	0.0005	0	0	0	0
856	viralRNA-dependentRNApolymerase	L	856	Tick	0.001	0	0	0	0
857	viralRNA-dependentRNApolymerase	L	857	Tick	0.0005	0	0	0	0
858	viralRNA-dependentRNApolymerase	L	858	Tick	0.0007	0	0	0	0
859	viralRNA-dependentRNApolymerase	L	859	Tick	0.0033	0	0	0	0
860	viralRNA-dependentRNApolymerase	L	860	Tick	0.0022	0	0	0	0
861	viralRNA-dependentRNApolymerase	L	861	Tick	0.0003	0	0	0	0
862	viralRNA-dependentRNApolymerase	L	862	Tick	0.001	0	0	0	0
863	viralRNA-dependentRNApolymerase	L	863	Tick	0.0015	0	0	0	0
864	viralRNA-dependentRNApolymerase	L	864	Tick	0.0007	0	0	0	0
865	viralRNA-dependentRNApolymerase	L	865	Tick	0.0017	0	0	0	0
866	viralRNA-dependentRNApolymerase	L	866	Tick	0.0015	0	0	0	0
867	viralRNA-dependentRNApolymerase	L	867	Tick	0.0025	0	0	0	0
868	viralRNA-dependentRNApolymerase	L	868	Tick	0.004	0	0	0	0
869	viralRNA-dependentRNApolymerase	L	869	Tick	0.005	0	0	0	0
870	viralRNA-dependentRNApolymerase	L	870	Tick	0.0018	0	0	0	0
871	viralRNA-dependentRNApolymerase	L	871	Tick	0.0048	0	0	0	0
872	viralRNA-dependentRNApolymerase	L	872	Tick	0.0023	0	0	0	0
873	viralRNA-dependentRNApolymerase	L	873	Tick	0.002	0	0	0	0
874	viralRNA-dependentRNApolymerase	L	874	Tick	0.0058	0	0	0	0
875	viralRNA-dependentRNApolymerase	L	875	Tick	0.0051	0	0	0	0
876	viralRNA-dependentRNApolymerase	L	876	Tick	0.0062	0	0	0	0
877	viralRNA-dependentRNApolymerase	L	877	Tick	0.001	0	0	0	0
878	viralRNA-dependentRNApolymerase	L	878	Tick	0.0035	0	0	0	0
879	viralRNA-dependentRNApolymerase	L	879	Tick	0.0064	0	0	0	0
880	viralRNA-dependentRNApolymerase	L	880	Tick	0.0015	0	0	0	0
881	viralRNA-dependentRNApolymerase	L	881	Tick	0.0038	0	0	0	0
882	viralRNA-dependentRNApolymerase	L	882	Tick	0.0031	0	0	0	0
883	viralRNA-dependentRNApolymerase	L	883	Tick	0.0052	0	0	0	0
884	viralRNA-dependentRNApolymerase	L	884	Tick	0.0016	0	0	0	0
885	viralRNA-dependentRNApolymerase	L	885	Tick	0.0016	0	0	0	0
886	viralRNA-dependentRNApolymerase	L	886	Tick	0.0015	0	0	0	0
887	viralRNA-dependentRNApolymerase	L	887	Tick	0.0025	0	0	0	0
888	viralRNA-dependentRNApolymerase	L	888	Tick	0.0031	0	0	0	0
889	viralRNA-dependentRNApolymerase	L	889	Tick	0.0026	0	0	0	0
890	viralRNA-dependentRNApolymerase	L	890	Tick	0.0078	0	0	0	0
891	viralRNA-dependentRNApolymerase	L	891	Tick	0.0016	0	0	0	0
892	viralRNA-dependentRNApolymerase	L	892	Tick	0.0023	0	0	0	0
893	viralRNA-dependentRNApolymerase	L	893	Tick	0.0007	0	0	0	0
894	viralRNA-dependentRNApolymerase	L	894	Tick	0.0028	0	0	0	0
895	viralRNA-dependentRNApolymerase	L	895	Tick	0.0049	0	0	0	0
896	viralRNA-dependentRNApolymerase	L	896	Tick	0.0021	0	0	0	0
897	viralRNA-dependentRNApolymerase	L	897	Tick	0.0036	0	0	0	0
898	viralRNA-dependentRNApolymerase	L	898	Tick	0.0011	0	0	0	0
899	viralRNA-dependentRNApolymerase	L	899	Tick	0.0031	0	0	0	0
900	viralRNA-dependentRNApolymerase	L	900	Tick	0.0028	0	0	0	0
901	viralRNA-dependentRNApolymerase	L	901	Tick	0.0013	0	0	0	0
902	viralRNA-dependentRNApolymerase	L	902	Tick	0.0025	0	0	0	0
903	viralRNA-dependentRNApolymerase	L	903	Tick	0.0023	0	0	0	0
904	viralRNA-dependentRNApolymerase	L	904	Tick	0.0016	0	0	0	0
905	viralRNA-dependentRNApolymerase	L	905	Tick	0.001	0	0	0	0
906	viralRNA-dependentRNApolymerase	L	906	Tick	0.0023	0	0	0	0
907	viralRNA-dependentRNApolymerase	L	907	Tick	0.0013	0	0	0	0
908	viralRNA-dependentRNApolymerase	L	908	Tick	0.0007	0	0	0	0
909	viralRNA-dependentRNApolymerase	L	909	Tick	0.0011	0	0	0	0
910	viralRNA-dependentRNApolymerase	L	910	Tick	0.0005	0	0	0	0
911	viralRNA-dependentRNApolymerase	L	911	Tick	0.0015	0	0	0	0
912	viralRNA-dependentRNApolymerase	L	912	Tick	0.0034	0	0	0	0
913	viralRNA-dependentRNApolymerase	L	913	Tick	0.0052	0	0	0	0
914	viralRNA-dependentRNApolymerase	L	914	Tick	0.0015	0	0	0	0
915	viralRNA-dependentRNApolymerase	L	915	Tick	0.0003	0	0	0	0
916	viralRNA-dependentRNApolymerase	L	916	Tick	0.0015	0	0	0	0
917	viralRNA-dependentRNApolymerase	L	917	Tick	0.0015	0	0	0	0
918	viralRNA-dependentRNApolymerase	L	918	Tick	0.0007	0	0	0	0
919	viralRNA-dependentRNApolymerase	L	919	Tick	0.0044	0	0	0	0
920	viralRNA-dependentRNApolymerase	L	920	Tick	0.001	0	0	0	0
921	viralRNA-dependentRNApolymerase	L	921	Tick	0.0005	0	0	0	0
922	viralRNA-dependentRNApolymerase	L	922	Tick	0.0031	0	0	0	0
923	viralRNA-dependentRNApolymerase	L	923	Tick	0.0023	0	0	0	0
924	viralRNA-dependentRNApolymerase	L	924	Tick	0.0018	0	0	0	0
925	viralRNA-dependentRNApolymerase	L	925	Tick	0.0021	0	0	0	0
926	viralRNA-dependentRNApolymerase	L	926	Tick	0.0015	0	0	0	0
927	viralRNA-dependentRNApolymerase	L	927	Tick	0.0046	0	0	0	0
928	viralRNA-dependentRNApolymerase	L	928	Tick	0.0033	0	0	0	0
929	viralRNA-dependentRNApolymerase	L	929	Tick	0.0003	0	0	0	0
930	viralRNA-dependentRNApolymerase	L	930	Tick	0.0024	0	0	0	0
931	viralRNA-dependentRNApolymerase	L	931	Tick	0.0011	0	0	0	0
932	viralRNA-dependentRNApolymerase	L	932	Tick	0.0021	0	0	0	0
933	viralRNA-dependentRNApolymerase	L	933	Tick	0.0005	0	0	0	0
934	viralRNA-dependentRNApolymerase	L	934	Tick	0.0057	0	0	0	0
935	viralRNA-dependentRNApolymerase	L	935	Tick	0.0008	0	0	0	0
936	viralRNA-dependentRNApolymerase	L	936	Tick	0.0006	0	0	0	0
937	viralRNA-dependentRNApolymerase	L	937	Tick	0.0032	0	0	0	0
938	viralRNA-dependentRNApolymerase	L	938	Tick	0.0016	0	0	0	0
939	viralRNA-dependentRNApolymerase	L	939	Tick	0.0025	0	0	0	0
940	viralRNA-dependentRNApolymerase	L	940	Tick	0.0043	0	0	0	0
941	viralRNA-dependentRNApolymerase	L	941	Tick	0.0025	0	0	0	0
942	viralRNA-dependentRNApolymerase	L	942	Tick	0.0006	0	0	0	0
943	viralRNA-dependentRNApolymerase	L	943	Tick	0.0014	0	0	0	0
944	viralRNA-dependentRNApolymerase	L	944	Tick	0.0032	0	0	0	0
945	viralRNA-dependentRNApolymerase	L	945	Tick	0.0016	0	0	0	0
946	viralRNA-dependentRNApolymerase	L	946	Tick	0.0029	0	0	0	0
947	viralRNA-dependentRNApolymerase	L	947	Tick	0.0035	0	0	0	0
948	viralRNA-dependentRNApolymerase	L	948	Tick	0.0032	0	0	0	0
949	viralRNA-dependentRNApolymerase	L	949	Tick	0.0026	0	0	0	0
950	viralRNA-dependentRNApolymerase	L	950	Tick	0.0014	0	0	0	0
951	viralRNA-dependentRNApolymerase	L	951	Tick	0.001	0	0	0	0
952	viralRNA-dependentRNApolymerase	L	952	Tick	0.0002	0	0	0	0
953	viralRNA-dependentRNApolymerase	L	953	Tick	0.0014	0	0	0	0
954	viralRNA-dependentRNApolymerase	L	954	Tick	0.0016	0	0	0	0
955	viralRNA-dependentRNApolymerase	L	955	Tick	0.0002	0	0	0	0
956	viralRNA-dependentRNApolymerase	L	956	Tick	0.0012	0	0	0	0
957	viralRNA-dependentRNApolymerase	L	957	Tick	0.0017	0	0	0	0
958	viralRNA-dependentRNApolymerase	L	958	Tick	0.0022	0	0	0	0
959	viralRNA-dependentRNApolymerase	L	959	Tick	0.0018	0	0	0	0
960	viralRNA-dependentRNApolymerase	L	960	Tick	0.0013	0	0	0	0
961	viralRNA-dependentRNApolymerase	L	961	Tick	0.0005	0	0	0	0
962	viralRNA-dependentRNApolymerase	L	962	Tick	0.0003	0	0	0	0
963	viralRNA-dependentRNApolymerase	L	963	Tick	0.0003	0	0	0	0
964	viralRNA-dependentRNApolymerase	L	964	Tick	0.0003	0	0	0	0
965	viralRNA-dependentRNApolymerase	L	965	Tick	0.0008	0	0	0	0
966	viralRNA-dependentRNApolymerase	L	966	Tick	0.0008	0	0	0	0
967	viralRNA-dependentRNApolymerase	L	967	Tick	0.0003	0	0	0	0
968	viralRNA-dependentRNApolymerase	L	968	Tick	0.0001	0	0	0	0
969	viralRNA-dependentRNApolymerase	L	969	Tick	0	0	0	0	0
970	viralRNA-dependentRNApolymerase	L	970	Tick	0.0002	0	0	0	0
971	viralRNA-dependentRNApolymerase	L	971	Tick	0.0004	0	0	0	0
972	viralRNA-dependentRNApolymerase	L	972	Tick	0	0	0	0	0
973	viralRNA-dependentRNApolymerase	L	973	Tick	0	0	0	0	0
974	viralRNA-dependentRNApolymerase	L	974	Tick	0.0002	0	0	0	0
975	viralRNA-dependentRNApolymerase	L	975	Tick	0	0	0	0	0
976	viralRNA-dependentRNApolymerase	L	976	Tick	0	0	0	0	0
977	viralRNA-dependentRNApolymerase	L	977	Tick	0	0	0	0	0
978	viralRNA-dependentRNApolymerase	L	978	Tick	0.0002	0	0	0	0
979	viralRNA-dependentRNApolymerase	L	979	Tick	0.0007	0	0	0	0
980	viralRNA-dependentRNApolymerase	L	980	Tick	0	0	0	0	0
981	viralRNA-dependentRNApolymerase	L	981	Tick	0.0002	0	0	0	0
982	viralRNA-dependentRNApolymerase	L	982	Tick	0.0002	0	0	0	0
983	viralRNA-dependentRNApolymerase	L	983	Tick	0.0003	0	0	0	0
984	viralRNA-dependentRNApolymerase	L	984	Tick	0.0003	0	0	0	0
985	viralRNA-dependentRNApolymerase	L	985	Tick	0.0003	0	0	0	0
986	viralRNA-dependentRNApolymerase	L	986	Tick	0.0003	0	0	0	0
987	viralRNA-dependentRNApolymerase	L	987	Tick	0.0008	0	0	0	0
988	viralRNA-dependentRNApolymerase	L	988	Tick	0.0003	0	0	0	0
989	viralRNA-dependentRNApolymerase	L	989	Tick	0.0003	0	0	0	0
990	viralRNA-dependentRNApolymerase	L	990	Tick	0.0012	0	0	0	0
991	viralRNA-dependentRNApolymerase	L	991	Tick	0.0012	0	0	0	0
992	viralRNA-dependentRNApolymerase	L	992	Tick	0.0006	0	0	0	0
993	viralRNA-dependentRNApolymerase	L	993	Tick	0.0018	0	0	0	0
994	viralRNA-dependentRNApolymerase	L	994	Tick	0.0012	0	0	0	0
995	viralRNA-dependentRNApolymerase	L	995	Tick	0.0018	0	0	0	0
996	viralRNA-dependentRNApolymerase	L	996	Tick	0.0006	0	0	0	0
997	viralRNA-dependentRNApolymerase	L	997	Tick	0.0006	0	0	0	0
998	viralRNA-dependentRNApolymerase	L	998	Tick	0.0012	0	0	0	0
999	viralRNA-dependentRNApolymerase	L	999	Tick	0.0006	0	0	0	0
1000	viralRNA-dependentRNApolymerase	L	1000	Tick	0.0012	0	0	0	0
1001	viralRNA-dependentRNApolymerase	L	1001	Tick	0.0012	0	0	0	0
1002	viralRNA-dependentRNApolymerase	L	1002	Tick	0.0012	0	0	0	0
1003	viralRNA-dependentRNApolymerase	L	1003	Tick	0.0006	0	0	0	0
1004	viralRNA-dependentRNApolymerase	L	1004	Tick	0.0036	0	0	0	0
1005	viralRNA-dependentRNApolymerase	L	1005	Tick	0.0012	0	0	0	0
1006	viralRNA-dependentRNApolymerase	L	1006	Tick	0.0006	0	0	0	0
1007	viralRNA-dependentRNApolymerase	L	1007	Tick	0	0	0	0	0
1008	viralRNA-dependentRNApolymerase	L	1008	Tick	0	0	0	0	0
1009	viralRNA-dependentRNApolymerase	L	1009	Tick	0.0024	0	0	0	0
1010	viralRNA-dependentRNApolymerase	L	1010	Tick	0.0006	0	0	0	0
1011	viralRNA-dependentRNApolymerase	L	1011	Tick	0.0006	0	0	0	0
1012	viralRNA-dependentRNApolymerase	L	1012	Tick	0.0006	0	0	0	0
1013	viralRNA-dependentRNApolymerase	L	1013	Tick	0.0006	0	0	0	0
1014	viralRNA-dependentRNApolymerase	L	1014	Tick	0.0012	0	0	0	0
1015	viralRNA-dependentRNApolymerase	L	1015	Tick	0.0036	0	0	0	0
1016	viralRNA-dependentRNApolymerase	L	1016	Tick	0.003	0	0	0	0
1017	viralRNA-dependentRNApolymerase	L	1017	Tick	0.0006	0	0	0	0
1018	viralRNA-dependentRNApolymerase	L	1018	Tick	0.0012	0	0	0	0
1019	viralRNA-dependentRNApolymerase	L	1019	Tick	0.0006	0	0	0	0
1020	viralRNA-dependentRNApolymerase	L	1020	Tick	0.0006	0	0	0	0
1021	viralRNA-dependentRNApolymerase	L	1021	Tick	0.0012	0	0	0	0
1022	viralRNA-dependentRNApolymerase	L	1022	Tick	0	0	0	0	0
1023	viralRNA-dependentRNApolymerase	L	1023	Tick	0.003	0	0	0	0
1024	viralRNA-dependentRNApolymerase	L	1024	Tick	0.0006	0	0	0	0
1025	viralRNA-dependentRNApolymerase	L	1025	Tick	0.0012	0	0	0	0
1026	viralRNA-dependentRNApolymerase	L	1026	Tick	0.0006	0	0	0	0
1027	viralRNA-dependentRNApolymerase	L	1027	Tick	0	0	0	0	0
1028	viralRNA-dependentRNApolymerase	L	1028	Tick	0.0006	0	0	0	0
1029	viralRNA-dependentRNApolymerase	L	1029	Tick	0.0012	0	0	0	0
1030	viralRNA-dependentRNApolymerase	L	1030	Tick	0.0006	0	0	0	0
1031	viralRNA-dependentRNApolymerase	L	1031	Tick	0.0018	0	0	0	0
1032	viralRNA-dependentRNApolymerase	L	1032	Tick	0.0012	0	0	0	0
1033	viralRNA-dependentRNApolymerase	L	1033	Tick	0	0	0	0	0
1034	viralRNA-dependentRNApolymerase	L	1034	Tick	0.0012	0	0	0	0
1035	viralRNA-dependentRNApolymerase	L	1035	Tick	0.0006	0	0	0	0
1036	viralRNA-dependentRNApolymerase	L	1036	Tick	0.0006	0	0	0	0
1037	viralRNA-dependentRNApolymerase	L	1037	Tick	0.0006	0	0	0	0
1038	viralRNA-dependentRNApolymerase	L	1038	Tick	0.0006	0	0	0	0
1039	viralRNA-dependentRNApolymerase	L	1039	Tick	0	0	0	0	0
1040	viralRNA-dependentRNApolymerase	L	1040	Tick	0.0012	0	0	0	0
1041	viralRNA-dependentRNApolymerase	L	1041	Tick	0.0012	0	0	0	0
1042	viralRNA-dependentRNApolymerase	L	1042	Tick	0.0006	0	0	0	0
1043	viralRNA-dependentRNApolymerase	L	1043	Tick	0.0006	0	0	0	0
1044	viralRNA-dependentRNApolymerase	L	1044	Tick	0.0006	0	0	0	0
1045	viralRNA-dependentRNApolymerase	L	1045	Tick	0.0006	0	0	0	0
1046	viralRNA-dependentRNApolymerase	L	1046	Tick	0.0012	0	0	0	0
1047	viralRNA-dependentRNApolymerase	L	1047	Tick	0.0006	0	0	0	0
1048	viralRNA-dependentRNApolymerase	L	1048	Tick	0.0006	0	0	0	0
1049	viralRNA-dependentRNApolymerase	L	1049	Tick	0.0006	0	0	0	0
1050	viralRNA-dependentRNApolymerase	L	1050	Tick	0	0	0	0	0
1051	viralRNA-dependentRNApolymerase	L	1051	Tick	0.0012	0	0	0	0
1052	viralRNA-dependentRNApolymerase	L	1052	Tick	0.0006	0	0	0	0
1053	viralRNA-dependentRNApolymerase	L	1053	Tick	0.0006	0	0	0	0
1054	viralRNA-dependentRNApolymerase	L	1054	Tick	0.0012	0	0	0	0
1055	viralRNA-dependentRNApolymerase	L	1055	Tick	0	0	0	0	0
1056	viralRNA-dependentRNApolymerase	L	1056	Tick	0.0006	0	0	0	0
1057	viralRNA-dependentRNApolymerase	L	1057	Tick	0	0	0	0	0
1058	viralRNA-dependentRNApolymerase	L	1058	Tick	0.0012	0	0	0	0
1059	viralRNA-dependentRNApolymerase	L	1059	Tick	0.0012	0	0	0	0
1060	viralRNA-dependentRNApolymerase	L	1060	Tick	0.0006	0	0	0	0
1061	viralRNA-dependentRNApolymerase	L	1061	Tick	0.0017	0	0	0	0
1062	viralRNA-dependentRNApolymerase	L	1062	Tick	0.0006	0	0	0	0
1063	viralRNA-dependentRNApolymerase	L	1063	Tick	0.0006	0	0	0	0
1064	viralRNA-dependentRNApolymerase	L	1064	Tick	0.0023	0	0	0	0
1065	viralRNA-dependentRNApolymerase	L	1065	Tick	0.0006	0	0	0	0
1066	viralRNA-dependentRNApolymerase	L	1066	Tick	0.0017	0	0	0	0
1067	viralRNA-dependentRNApolymerase	L	1067	Tick	0	0	0	0	0
1068	viralRNA-dependentRNApolymerase	L	1068	Tick	0.0006	0	0	0	0
1069	viralRNA-dependentRNApolymerase	L	1069	Tick	0.0006	0	0	0	0
1070	viralRNA-dependentRNApolymerase	L	1070	Tick	0.0003	0	0	0	0
1071	viralRNA-dependentRNApolymerase	L	1071	Tick	0	0	0	0	0
1072	viralRNA-dependentRNApolymerase	L	1072	Tick	0	0	0	0	0
1073	viralRNA-dependentRNApolymerase	L	1073	Tick	0.0005	0	0	0	0
1074	viralRNA-dependentRNApolymerase	L	1074	Tick	0	0	0	0	0
1075	viralRNA-dependentRNApolymerase	L	1075	Tick	0.0001	0	0	0	0
1076	viralRNA-dependentRNApolymerase	L	1076	Tick	0.0001	0	0	0	0
1077	viralRNA-dependentRNApolymerase	L	1077	Tick	0.0004	0	0	0	0
1078	viralRNA-dependentRNApolymerase	L	1078	Tick	0	0	0	0	0
1079	viralRNA-dependentRNApolymerase	L	1079	Tick	0	0	0	0	0
1080	viralRNA-dependentRNApolymerase	L	1080	Tick	0	0	0	0	0
1081	viralRNA-dependentRNApolymerase	L	1081	Tick	0	0	0	0	0
1082	viralRNA-dependentRNApolymerase	L	1082	Tick	0	0	0	0	0
1083	viralRNA-dependentRNApolymerase	L	1083	Tick	0	0	0	0	0
1084	viralRNA-dependentRNApolymerase	L	1084	Tick	0	0	0	0	0
1085	viralRNA-dependentRNApolymerase	L	1085	Tick	0.0001	0	0	0	0
1086	viralRNA-dependentRNApolymerase	L	1086	Tick	0	0	0	0	0
1087	viralRNA-dependentRNApolymerase	L	1087	Tick	0	0	0	0	0
1088	viralRNA-dependentRNApolymerase	L	1088	Tick	0	0	0	0	0
1089	viralRNA-dependentRNApolymerase	L	1089	Tick	0	0	0	0	0
1090	viralRNA-dependentRNApolymerase	L	1090	Tick	0	0	0	0	0
1091	viralRNA-dependentRNApolymerase	L	1091	Tick	0.002	0	0	0	0
1092	viralRNA-dependentRNApolymerase	L	1092	Tick	0.0016	0	0	0	0
1093	viralRNA-dependentRNApolymerase	L	1093	Tick	0.0017	0	0	0	0
1094	viralRNA-dependentRNApolymerase	L	1094	Tick	0.0019	0	0	0	0
1095	viralRNA-dependentRNApolymerase	L	1095	Tick	0.0016	0	0	0	0
1096	viralRNA-dependentRNApolymerase	L	1096	Tick	0.0016	0	0	0	0
1097	viralRNA-dependentRNApolymerase	L	1097	Tick	0.0008	0	0	0	0
1098	viralRNA-dependentRNApolymerase	L	1098	Tick	0.0009	0	0	0	0
1099	viralRNA-dependentRNApolymerase	L	1099	Tick	0.0009	0	0	0	0
1100	viralRNA-dependentRNApolymerase	L	1100	Tick	0.0017	0	0	0	0
1101	viralRNA-dependentRNApolymerase	L	1101	Tick	0.0015	0	0	0	0
1102	viralRNA-dependentRNApolymerase	L	1102	Tick	0.0023	0	0	0	0
1103	viralRNA-dependentRNApolymerase	L	1103	Tick	0.0038	0	0	0	0
1104	viralRNA-dependentRNApolymerase	L	1104	Tick	0.0023	0	0	0	0
1105	viralRNA-dependentRNApolymerase	L	1105	Tick	0.0014	0	0	0	0
1106	viralRNA-dependentRNApolymerase	L	1106	Tick	0.0018	0	0	0	0
1107	viralRNA-dependentRNApolymerase	L	1107	Tick	0.0025	0	0	0	0
1108	viralRNA-dependentRNApolymerase	L	1108	Tick	0.0033	0	0	0	0
1109	viralRNA-dependentRNApolymerase	L	1109	Tick	0.0013	0	0	0	0
1110	viralRNA-dependentRNApolymerase	L	1110	Tick	0.0083	0	0	0	0
1111	viralRNA-dependentRNApolymerase	L	1111	Tick	0.0016	0	0	0	0
1112	viralRNA-dependentRNApolymerase	L	1112	Tick	0.0032	0	0	0	0
1113	viralRNA-dependentRNApolymerase	L	1113	Tick	0.0021	0	0	0	0
1114	viralRNA-dependentRNApolymerase	L	1114	Tick	0.0005	0	0	0	0
1115	viralRNA-dependentRNApolymerase	L	1115	Tick	0.0011	0	0	0	0
1116	viralRNA-dependentRNApolymerase	L	1116	Tick	0.0003	0	0	0	0
1117	viralRNA-dependentRNApolymerase	L	1117	Tick	0.002	0	0	0	0
1118	viralRNA-dependentRNApolymerase	L	1118	Tick	0.0005	0	0	0	0
1119	viralRNA-dependentRNApolymerase	L	1119	Tick	0.0028	0	0	0	0
1120	viralRNA-dependentRNApolymerase	L	1120	Tick	0.0018	0	0	0	0
1121	viralRNA-dependentRNApolymerase	L	1121	Tick	0.002	0	0	0	0
1122	viralRNA-dependentRNApolymerase	L	1122	Tick	0.0009	0	0	0	0
1123	viralRNA-dependentRNApolymerase	L	1123	Tick	0.0009	0	0	0	0
1124	viralRNA-dependentRNApolymerase	L	1124	Tick	0.0023	0	0	0	0
1125	viralRNA-dependentRNApolymerase	L	1125	Tick	0.0005	0	0	0	0
1126	viralRNA-dependentRNApolymerase	L	1126	Tick	0.0013	0	0	0	0
1127	viralRNA-dependentRNApolymerase	L	1127	Tick	0.0024	0	0	0	0
1128	viralRNA-dependentRNApolymerase	L	1128	Tick	0.0008	0	0	0	0
1129	viralRNA-dependentRNApolymerase	L	1129	Tick	0.0009	0	0	0	0
1130	viralRNA-dependentRNApolymerase	L	1130	Tick	0.0022	0	0	0	0
1131	viralRNA-dependentRNApolymerase	L	1131	Tick	0.0011	0	0	0	0
1132	viralRNA-dependentRNApolymerase	L	1132	Tick	0.0037	0	0	0	0
1133	viralRNA-dependentRNApolymerase	L	1133	Tick	0.0015	0	0	0	0
1134	viralRNA-dependentRNApolymerase	L	1134	Tick	0.0009	0	0	0	0
1135	viralRNA-dependentRNApolymerase	L	1135	Tick	0.0027	0	0	0	0
1136	viralRNA-dependentRNApolymerase	L	1136	Tick	0.0015	0	0	0	0
1137	viralRNA-dependentRNApolymerase	L	1137	Tick	0.0013	0	0	0	0
1138	viralRNA-dependentRNApolymerase	L	1138	Tick	0.0027	0	0	0	0
1139	viralRNA-dependentRNApolymerase	L	1139	Tick	0.0028	0	0	0	0
1140	viralRNA-dependentRNApolymerase	L	1140	Tick	0.0016	0	0	0	0
1141	viralRNA-dependentRNApolymerase	L	1141	Tick	0.0035	0	0	0	0
1142	viralRNA-dependentRNApolymerase	L	1142	Tick	0.0028	0	0	0	0
1143	viralRNA-dependentRNApolymerase	L	1143	Tick	0.0018	0	0	0	0
1144	viralRNA-dependentRNApolymerase	L	1144	Tick	0.001	0	0	0	0
1145	viralRNA-dependentRNApolymerase	L	1145	Tick	0.0025	0	0	0	0
1146	viralRNA-dependentRNApolymerase	L	1146	Tick	0.0014	0	0	0	0
1147	viralRNA-dependentRNApolymerase	L	1147	Tick	0.0029	0	0	0	0
1148	viralRNA-dependentRNApolymerase	L	1148	Tick	0.0018	0	0	0	0
1149	viralRNA-dependentRNApolymerase	L	1149	Tick	0.0019	0	0	0	0
1150	viralRNA-dependentRNApolymerase	L	1150	Tick	0.0029	0	0	0	0
1151	viralRNA-dependentRNApolymerase	L	1151	Tick	0.002	0	0	0	0
1152	viralRNA-dependentRNApolymerase	L	1152	Tick	0.0032	0	0	0	0
1153	viralRNA-dependentRNApolymerase	L	1153	Tick	0.001	0	0	0	0
1154	viralRNA-dependentRNApolymerase	L	1154	Tick	0.0018	0	0	0	0
1155	viralRNA-dependentRNApolymerase	L	1155	Tick	0.0013	0	0	0	0
1156	viralRNA-dependentRNApolymerase	L	1156	Tick	0.0009	0	0	0	0
1157	viralRNA-dependentRNApolymerase	L	1157	Tick	0.0024	0	0	0	0
1158	viralRNA-dependentRNApolymerase	L	1158	Tick	0.0023	0	0	0	0
1159	viralRNA-dependentRNApolymerase	L	1159	Tick	0.003	0	0	0	0
1160	viralRNA-dependentRNApolymerase	L	1160	Tick	0.0008	0	0	0	0
1161	viralRNA-dependentRNApolymerase	L	1161	Tick	0.0015	0	0	0	0
1162	viralRNA-dependentRNApolymerase	L	1162	Tick	0.0008	0	0	0	0
1163	viralRNA-dependentRNApolymerase	L	1163	Tick	0.0023	0	0	0	0
1164	viralRNA-dependentRNApolymerase	L	1164	Tick	0.0008	0	0	0	0
1165	viralRNA-dependentRNApolymerase	L	1165	Tick	0.0042	0	0	0	0
1166	viralRNA-dependentRNApolymerase	L	1166	Tick	0.0048	0	0	0	0
1167	viralRNA-dependentRNApolymerase	L	1167	Tick	0.0024	0	0	0	0
1168	viralRNA-dependentRNApolymerase	L	1168	Tick	0.0016	0	0	0	0
1169	viralRNA-dependentRNApolymerase	L	1169	Tick	0.0027	0	0	0	0
1170	viralRNA-dependentRNApolymerase	L	1170	Tick	0.0014	0	0	0	0
1171	viralRNA-dependentRNApolymerase	L	1171	Tick	0.0009	0	0	0	0
1172	viralRNA-dependentRNApolymerase	L	1172	Tick	0.0018	0	0	0	0
1173	viralRNA-dependentRNApolymerase	L	1173	Tick	0.0019	0	0	0	0
1174	viralRNA-dependentRNApolymerase	L	1174	Tick	0.0011	0	0	0	0
1175	viralRNA-dependentRNApolymerase	L	1175	Tick	0.0022	0	0	0	0
1176	viralRNA-dependentRNApolymerase	L	1176	Tick	0.0037	0	0	0	0
1177	viralRNA-dependentRNApolymerase	L	1177	Tick	0.0009	0	0	0	0
1178	viralRNA-dependentRNApolymerase	L	1178	Tick	0.0015	0	0	0	0
1179	viralRNA-dependentRNApolymerase	L	1179	Tick	0.0005	0	0	0	0
1180	viralRNA-dependentRNApolymerase	L	1180	Tick	0.0024	0	0	0	0
1181	viralRNA-dependentRNApolymerase	L	1181	Tick	0.0027	0	0	0	0
1182	viralRNA-dependentRNApolymerase	L	1182	Tick	0.0008	0	0	0	0
1183	viralRNA-dependentRNApolymerase	L	1183	Tick	0.001	0	0	0	0
1184	viralRNA-dependentRNApolymerase	L	1184	Tick	0.0013	0	0	0	0
1185	viralRNA-dependentRNApolymerase	L	1185	Tick	0.0005	0	0	0	0
1186	viralRNA-dependentRNApolymerase	L	1186	Tick	0.0009	0	0	0	0
1187	viralRNA-dependentRNApolymerase	L	1187	Tick	0.0023	0	0	0	0
1188	viralRNA-dependentRNApolymerase	L	1188	Tick	0.0022	0	0	0	0
1189	viralRNA-dependentRNApolymerase	L	1189	Tick	0.0009	0	0	0	0
1190	viralRNA-dependentRNApolymerase	L	1190	Tick	0.0009	0	0	0	0
1191	viralRNA-dependentRNApolymerase	L	1191	Tick	0.0004	0	0	0	0
1192	viralRNA-dependentRNApolymerase	L	1192	Tick	0.0018	0	0	0	0
1193	viralRNA-dependentRNApolymerase	L	1193	Tick	0.0049	0	0	0	0
1194	viralRNA-dependentRNApolymerase	L	1194	Tick	0.0001	0	0	0	0
1195	viralRNA-dependentRNApolymerase	L	1195	Tick	0.0001	0	0	0	0
1196	viralRNA-dependentRNApolymerase	L	1196	Tick	0.0002	0	0	0	0
1197	viralRNA-dependentRNApolymerase	L	1197	Tick	0	0	0	0	0
1198	viralRNA-dependentRNApolymerase	L	1198	Tick	0	0	0	0	0
1199	viralRNA-dependentRNApolymerase	L	1199	Tick	0.0001	0	0	0	0
1200	viralRNA-dependentRNApolymerase	L	1200	Tick	0.0002	0	0	0	0
1201	viralRNA-dependentRNApolymerase	L	1201	Tick	0.0002	0	0	0	0
1202	viralRNA-dependentRNApolymerase	L	1202	Tick	0.0006	0	0	0	0
1203	viralRNA-dependentRNApolymerase	L	1203	Tick	0.0003	0	0	0	0
1204	viralRNA-dependentRNApolymerase	L	1204	Tick	0.0002	0	0	0	0
1205	viralRNA-dependentRNApolymerase	L	1205	Tick	0.0001	0	0	0	0
1206	viralRNA-dependentRNApolymerase	L	1206	Tick	0.0001	0	0	0	0
1207	viralRNA-dependentRNApolymerase	L	1207	Tick	0.0001	0	0	0	0
1208	viralRNA-dependentRNApolymerase	L	1208	Tick	0.0001	0	0	0	0
1209	viralRNA-dependentRNApolymerase	L	1209	Tick	0	0	0	0	0
1210	viralRNA-dependentRNApolymerase	L	1210	Tick	0.0009	0	0	0	0
1211	viralRNA-dependentRNApolymerase	L	1211	Tick	0.0002	0	0	0	0
1212	viralRNA-dependentRNApolymerase	L	1212	Tick	0.0001	0	0	0	0
1213	viralRNA-dependentRNApolymerase	L	1213	Tick	0.0004	0	0	0	0
1214	viralRNA-dependentRNApolymerase	L	1214	Tick	0.0007	0	0	0	0
1215	viralRNA-dependentRNApolymerase	L	1215	Tick	0.0008	0	0	0	0
1216	viralRNA-dependentRNApolymerase	L	1216	Tick	0.0021	0	0	0	0
1217	viralRNA-dependentRNApolymerase	L	1217	Tick	0.0012	0	0	0	0
1218	viralRNA-dependentRNApolymerase	L	1218	Tick	0.0012	0	0	0	0
1219	viralRNA-dependentRNApolymerase	L	1219	Tick	0.0021	0	0	0	0
1220	viralRNA-dependentRNApolymerase	L	1220	Tick	0.0021	0	0	0	0
1221	viralRNA-dependentRNApolymerase	L	1221	Tick	0.0021	0	0	0	0
1222	viralRNA-dependentRNApolymerase	L	1222	Tick	0.0021	0	0	0	0
1223	viralRNA-dependentRNApolymerase	L	1223	Tick	0	0	0	0	0
1224	viralRNA-dependentRNApolymerase	L	1224	Tick	0.002	0	0	0	0
1225	viralRNA-dependentRNApolymerase	L	1225	Tick	0.002	0	0	0	0
1226	viralRNA-dependentRNApolymerase	L	1226	Tick	0.0013	0	0	0	0
1227	viralRNA-dependentRNApolymerase	L	1227	Tick	0.0007	0	0	0	0
1228	viralRNA-dependentRNApolymerase	L	1228	Tick	0.0007	0	0	0	0
1229	viralRNA-dependentRNApolymerase	L	1229	Tick	0.0013	0	0	0	0
1230	viralRNA-dependentRNApolymerase	L	1230	Tick	0.002	0	0	0	0
1231	viralRNA-dependentRNApolymerase	L	1231	Tick	0.0013	0	0	0	0
1232	viralRNA-dependentRNApolymerase	L	1232	Tick	0.0007	0	0	0	0
1233	viralRNA-dependentRNApolymerase	L	1233	Tick	0.0052	0	0	0	0
1234	viralRNA-dependentRNApolymerase	L	1234	Tick	0.0026	0	0	0	0
1235	viralRNA-dependentRNApolymerase	L	1235	Tick	0.002	0	0	0	0
1236	viralRNA-dependentRNApolymerase	L	1236	Tick	0.002	0	0	0	0
1237	viralRNA-dependentRNApolymerase	L	1237	Tick	0.002	0	0	0	0
1238	viralRNA-dependentRNApolymerase	L	1238	Tick	0.0079	0	0	0	0
1239	viralRNA-dependentRNApolymerase	L	1239	Tick	0.0013	0	0	0	0
1240	viralRNA-dependentRNApolymerase	L	1240	Tick	0.002	0	0	0	0
1241	viralRNA-dependentRNApolymerase	L	1241	Tick	0.0026	0	0	0	0
1242	viralRNA-dependentRNApolymerase	L	1242	Tick	0.0007	0	0	0	0
1243	viralRNA-dependentRNApolymerase	L	1243	Tick	0.0026	0	0	0	0
1244	viralRNA-dependentRNApolymerase	L	1244	Tick	0.0047	0	0	0	0
1245	viralRNA-dependentRNApolymerase	L	1245	Tick	0.0007	0	0	0	0
1246	viralRNA-dependentRNApolymerase	L	1246	Tick	0.0013	0	0	0	0
1247	viralRNA-dependentRNApolymerase	L	1247	Tick	0.0013	0	0	0	0
1248	viralRNA-dependentRNApolymerase	L	1248	Tick	0.0007	0	0	0	0
1249	viralRNA-dependentRNApolymerase	L	1249	Tick	0	0	0	0	0
1250	viralRNA-dependentRNApolymerase	L	1250	Tick	0.0047	0	0	0	0
1251	viralRNA-dependentRNApolymerase	L	1251	Tick	0.0013	0	0	0	0
1252	viralRNA-dependentRNApolymerase	L	1252	Tick	0.002	0	0	0	0
1253	viralRNA-dependentRNApolymerase	L	1253	Tick	0.0047	0	0	0	0
1254	viralRNA-dependentRNApolymerase	L	1254	Tick	0.002	0	0	0	0
1255	viralRNA-dependentRNApolymerase	L	1255	Tick	0.0047	0	0	0	0
1256	viralRNA-dependentRNApolymerase	L	1256	Tick	0.0007	0	0	0	0
1257	viralRNA-dependentRNApolymerase	L	1257	Tick	0.004	0	0	0	0
1258	viralRNA-dependentRNApolymerase	L	1258	Tick	0.0007	0	0	0	0
1259	viralRNA-dependentRNApolymerase	L	1259	Tick	0.0047	0	0	0	0
1260	viralRNA-dependentRNApolymerase	L	1260	Tick	0.0027	0	0	0	0
1261	viralRNA-dependentRNApolymerase	L	1261	Tick	0	0	0	0	0
1262	viralRNA-dependentRNApolymerase	L	1262	Tick	0	0	0	0	0
1263	viralRNA-dependentRNApolymerase	L	1263	Tick	0.0007	0	0	0	0
1264	viralRNA-dependentRNApolymerase	L	1264	Tick	0.0033	0	0	0	0
1265	viralRNA-dependentRNApolymerase	L	1265	Tick	0.002	0	0	0	0
1266	viralRNA-dependentRNApolymerase	L	1266	Tick	0.006	0	0	0	0
1267	viralRNA-dependentRNApolymerase	L	1267	Tick	0.0007	0	0	0	0
1268	viralRNA-dependentRNApolymerase	L	1268	Tick	0.0007	0	0	0	0
1269	viralRNA-dependentRNApolymerase	L	1269	Tick	0.0007	0	0	0	0
1270	viralRNA-dependentRNApolymerase	L	1270	Tick	0.0027	0	0	0	0
1271	viralRNA-dependentRNApolymerase	L	1271	Tick	0.002	0	0	0	0
1272	viralRNA-dependentRNApolymerase	L	1272	Tick	0.0047	0	0	0	0
1273	viralRNA-dependentRNApolymerase	L	1273	Tick	0.0068	0	0	0	0
1274	viralRNA-dependentRNApolymerase	L	1274	Tick	0.0115	0	0	0	0
1275	viralRNA-dependentRNApolymerase	L	1275	Tick	0.0014	0	0	0	0
1276	viralRNA-dependentRNApolymerase	L	1276	Tick	0.0027	0	0	0	0
1277	viralRNA-dependentRNApolymerase	L	1277	Tick	0.002	0	0	0	0
1278	viralRNA-dependentRNApolymerase	L	1278	Tick	0.0014	0	0	0	0
1279	viralRNA-dependentRNApolymerase	L	1279	Tick	0	0	0	0	0
1280	viralRNA-dependentRNApolymerase	L	1280	Tick	0.002	0	0	0	0
1281	viralRNA-dependentRNApolymerase	L	1281	Tick	0.0007	0	0	0	0
1282	viralRNA-dependentRNApolymerase	L	1282	Tick	0.0007	0	0	0	0
1283	viralRNA-dependentRNApolymerase	L	1283	Tick	0.0014	0	0	0	0
1284	viralRNA-dependentRNApolymerase	L	1284	Tick	0.0027	0	0	0	0
1285	viralRNA-dependentRNApolymerase	L	1285	Tick	0.0007	0	0	0	0
1286	viralRNA-dependentRNApolymerase	L	1286	Tick	0.0007	0	0	0	0
1287	viralRNA-dependentRNApolymerase	L	1287	Tick	0.0286	0.0286299	0.0286299	0	0
1288	viralRNA-dependentRNApolymerase	L	1288	Tick	0.0005	0	0	0	0
1289	viralRNA-dependentRNApolymerase	L	1289	Tick	0.0016	0	0	0	0
1290	viralRNA-dependentRNApolymerase	L	1290	Tick	0.0005	0	0	0	0
1291	viralRNA-dependentRNApolymerase	L	1291	Tick	0.0027	0	0	0	0
1292	viralRNA-dependentRNApolymerase	L	1292	Tick	0	0	0	0	0
1293	viralRNA-dependentRNApolymerase	L	1293	Tick	0.0005	0	0	0	0
1294	viralRNA-dependentRNApolymerase	L	1294	Tick	0.0005	0	0	0	0
1295	viralRNA-dependentRNApolymerase	L	1295	Tick	0.0016	0	0	0	0
1296	viralRNA-dependentRNApolymerase	L	1296	Tick	0	0	0	0	0
1297	viralRNA-dependentRNApolymerase	L	1297	Tick	0.0043	0	0	0	0
1298	viralRNA-dependentRNApolymerase	L	1298	Tick	0.0011	0	0	0	0
1299	viralRNA-dependentRNApolymerase	L	1299	Tick	0.0005	0	0	0	0
1300	viralRNA-dependentRNApolymerase	L	1300	Tick	0.0011	0	0	0	0
1301	viralRNA-dependentRNApolymerase	L	1301	Tick	0.0001	0	0	0	0
1302	viralRNA-dependentRNApolymerase	L	1302	Tick	0.0003	0	0	0	0
1303	viralRNA-dependentRNApolymerase	L	1303	Tick	0	0	0	0	0
1304	viralRNA-dependentRNApolymerase	L	1304	Tick	0	0	0	0	0
1305	viralRNA-dependentRNApolymerase	L	1305	Tick	0	0	0	0	0
1306	viralRNA-dependentRNApolymerase	L	1306	Tick	0	0	0	0	0
1307	viralRNA-dependentRNApolymerase	L	1307	Tick	0	0	0	0	0
1308	viralRNA-dependentRNApolymerase	L	1308	Tick	0	0	0	0	0
1309	viralRNA-dependentRNApolymerase	L	1309	Tick	0	0	0	0	0
1310	viralRNA-dependentRNApolymerase	L	1310	Tick	0	0	0	0	0
1311	viralRNA-dependentRNApolymerase	L	1311	Tick	0	0	0	0	0
1312	viralRNA-dependentRNApolymerase	L	1312	Tick	0.0001	0	0	0	0
1313	viralRNA-dependentRNApolymerase	L	1313	Tick	0.0002	0	0	0	0
1314	viralRNA-dependentRNApolymerase	L	1314	Tick	0	0	0	0	0
1315	viralRNA-dependentRNApolymerase	L	1315	Tick	0.0001	0	0	0	0
1316	viralRNA-dependentRNApolymerase	L	1316	Tick	0	0	0	0	0
1317	viralRNA-dependentRNApolymerase	L	1317	Tick	0	0	0	0	0
1318	viralRNA-dependentRNApolymerase	L	1318	Tick	0.0002	0	0	0	0
1319	viralRNA-dependentRNApolymerase	L	1319	Tick	0	0	0	0	0
1320	viralRNA-dependentRNApolymerase	L	1320	Tick	0	0	0	0	0
1321	viralRNA-dependentRNApolymerase	L	1321	Tick	0.0001	0	0	0	0
1322	viralRNA-dependentRNApolymerase	L	1322	Tick	0.0018	0	0	0	0
1323	viralRNA-dependentRNApolymerase	L	1323	Tick	0.0013	0	0	0	0
1324	viralRNA-dependentRNApolymerase	L	1324	Tick	0.0027	0	0	0	0
1325	viralRNA-dependentRNApolymerase	L	1325	Tick	0.002	0	0	0	0
1326	viralRNA-dependentRNApolymerase	L	1326	Tick	0.0041	0	0	0	0
1327	viralRNA-dependentRNApolymerase	L	1327	Tick	0.0021	0	0	0	0
1328	viralRNA-dependentRNApolymerase	L	1328	Tick	0.0033	0	0	0	0
1329	viralRNA-dependentRNApolymerase	L	1329	Tick	0.0047	0	0	0	0
1330	viralRNA-dependentRNApolymerase	L	1330	Tick	0.0034	0	0	0	0
1331	viralRNA-dependentRNApolymerase	L	1331	Tick	0.0011	0	0	0	0
1332	viralRNA-dependentRNApolymerase	L	1332	Tick	0.0034	0	0	0	0
1333	viralRNA-dependentRNApolymerase	L	1333	Tick	0.0053	0	0	0	0
1334	viralRNA-dependentRNApolymerase	L	1334	Tick	0.0021	0	0	0	0
1335	viralRNA-dependentRNApolymerase	L	1335	Tick	0.0026	0	0	0	0
1336	viralRNA-dependentRNApolymerase	L	1336	Tick	0.0024	0	0	0	0
1337	viralRNA-dependentRNApolymerase	L	1337	Tick	0.0024	0	0	0	0
1338	viralRNA-dependentRNApolymerase	L	1338	Tick	0.001	0	0	0	0
1339	viralRNA-dependentRNApolymerase	L	1339	Tick	0.0023	0	0	0	0
1340	viralRNA-dependentRNApolymerase	L	1340	Tick	0.0034	0	0	0	0
1341	viralRNA-dependentRNApolymerase	L	1341	Tick	0.0057	0	0	0	0
1342	viralRNA-dependentRNApolymerase	L	1342	Tick	0.002	0	0	0	0
1343	viralRNA-dependentRNApolymerase	L	1343	Tick	0.001	0	0	0	0
1344	viralRNA-dependentRNApolymerase	L	1344	Tick	0.0027	0	0	0	0
1345	viralRNA-dependentRNApolymerase	L	1345	Tick	0.0018	0	0	0	0
1346	viralRNA-dependentRNApolymerase	L	1346	Tick	0.0047	0	0	0	0
1347	viralRNA-dependentRNApolymerase	L	1347	Tick	0.0011	0	0	0	0
1348	viralRNA-dependentRNApolymerase	L	1348	Tick	0.004	0	0	0	0
1349	viralRNA-dependentRNApolymerase	L	1349	Tick	0.0017	0	0	0	0
1350	viralRNA-dependentRNApolymerase	L	1350	Tick	0.0054	0	0	0	0
1351	viralRNA-dependentRNApolymerase	L	1351	Tick	0.0016	0	0	0	0
1352	viralRNA-dependentRNApolymerase	L	1352	Tick	0.0092	0	0	0	0
1353	viralRNA-dependentRNApolymerase	L	1353	Tick	0.0068	0	0	0	0
1354	viralRNA-dependentRNApolymerase	L	1354	Tick	0.0041	0	0	0	0
1355	viralRNA-dependentRNApolymerase	L	1355	Tick	0.0025	0	0	0	0
1356	viralRNA-dependentRNApolymerase	L	1356	Tick	0.0013	0	0	0	0
1357	viralRNA-dependentRNApolymerase	L	1357	Tick	0.0011	0	0	0	0
1358	viralRNA-dependentRNApolymerase	L	1358	Tick	0.0018	0	0	0	0
1359	viralRNA-dependentRNApolymerase	L	1359	Tick	0.007	0	0	0	0
1360	viralRNA-dependentRNApolymerase	L	1360	Tick	0.0017	0	0	0	0
1361	viralRNA-dependentRNApolymerase	L	1361	Tick	0.0015	0	0	0	0
1362	viralRNA-dependentRNApolymerase	L	1362	Tick	0.0027	0	0	0	0
1363	viralRNA-dependentRNApolymerase	L	1363	Tick	0.001	0	0	0	0
1364	viralRNA-dependentRNApolymerase	L	1364	Tick	0.0015	0	0	0	0
1365	viralRNA-dependentRNApolymerase	L	1365	Tick	0.0007	0	0	0	0
1366	viralRNA-dependentRNApolymerase	L	1366	Tick	0.0025	0	0	0	0
1367	viralRNA-dependentRNApolymerase	L	1367	Tick	0.0051	0	0	0	0
1368	viralRNA-dependentRNApolymerase	L	1368	Tick	0.0018	0	0	0	0
1369	viralRNA-dependentRNApolymerase	L	1369	Tick	0.0044	0	0	0	0
1370	viralRNA-dependentRNApolymerase	L	1370	Tick	0.0079	0	0	0	0
1371	viralRNA-dependentRNApolymerase	L	1371	Tick	0.0027	0	0	0	0
1372	viralRNA-dependentRNApolymerase	L	1372	Tick	0.0049	0	0	0	0
1373	viralRNA-dependentRNApolymerase	L	1373	Tick	0.0064	0	0	0	0
1374	viralRNA-dependentRNApolymerase	L	1374	Tick	0.0052	0	0	0	0
1375	viralRNA-dependentRNApolymerase	L	1375	Tick	0.002	0	0	0	0
1376	viralRNA-dependentRNApolymerase	L	1376	Tick	0.0015	0	0	0	0
1377	viralRNA-dependentRNApolymerase	L	1377	Tick	0.001	0	0	0	0
1378	viralRNA-dependentRNApolymerase	L	1378	Tick	0.0035	0	0	0	0
1379	viralRNA-dependentRNApolymerase	L	1379	Tick	0.0043	0	0	0	0
1380	viralRNA-dependentRNApolymerase	L	1380	Tick	0.0007	0	0	0	0
1381	viralRNA-dependentRNApolymerase	L	1381	Tick	0.001	0	0	0	0
1382	viralRNA-dependentRNApolymerase	L	1382	Tick	0.0013	0	0	0	0
1383	viralRNA-dependentRNApolymerase	L	1383	Tick	0.0007	0	0	0	0
1384	viralRNA-dependentRNApolymerase	L	1384	Tick	0.0015	0	0	0	0
1385	viralRNA-dependentRNApolymerase	L	1385	Tick	0.0017	0	0	0	0
1386	viralRNA-dependentRNApolymerase	L	1386	Tick	0.0014	0	0	0	0
1387	viralRNA-dependentRNApolymerase	L	1387	Tick	0.0018	0	0	0	0
1388	viralRNA-dependentRNApolymerase	L	1388	Tick	0.0013	0	0	0	0
1389	viralRNA-dependentRNApolymerase	L	1389	Tick	0.0017	0	0	0	0
1390	viralRNA-dependentRNApolymerase	L	1390	Tick	0.0018	0	0	0	0
1391	viralRNA-dependentRNApolymerase	L	1391	Tick	0.0008	0	0	0	0
1392	viralRNA-dependentRNApolymerase	L	1392	Tick	0.0049	0	0	0	0
1393	viralRNA-dependentRNApolymerase	L	1393	Tick	0.0011	0	0	0	0
1394	viralRNA-dependentRNApolymerase	L	1394	Tick	0.0017	0	0	0	0
1395	viralRNA-dependentRNApolymerase	L	1395	Tick	0.0025	0	0	0	0
1396	viralRNA-dependentRNApolymerase	L	1396	Tick	0.0039	0	0	0	0
1397	viralRNA-dependentRNApolymerase	L	1397	Tick	0.0015	0	0	0	0
1398	viralRNA-dependentRNApolymerase	L	1398	Tick	0.0011	0	0	0	0
1399	viralRNA-dependentRNApolymerase	L	1399	Tick	0.0035	0	0	0	0
1400	viralRNA-dependentRNApolymerase	L	1400	Tick	0.0017	0	0	0	0
1401	viralRNA-dependentRNApolymerase	L	1401	Tick	0.0056	0	0	0	0
1402	viralRNA-dependentRNApolymerase	L	1402	Tick	0.0032	0	0	0	0
1403	viralRNA-dependentRNApolymerase	L	1403	Tick	0.0021	0	0	0	0
1404	viralRNA-dependentRNApolymerase	L	1404	Tick	0.0018	0	0	0	0
1405	viralRNA-dependentRNApolymerase	L	1405	Tick	0.0035	0	0	0	0
1406	viralRNA-dependentRNApolymerase	L	1406	Tick	0.0038	0	0	0	0
1407	viralRNA-dependentRNApolymerase	L	1407	Tick	0.0024	0	0	0	0
1408	viralRNA-dependentRNApolymerase	L	1408	Tick	0.0038	0	0	0	0
1409	viralRNA-dependentRNApolymerase	L	1409	Tick	0.0008	0	0	0	0
1410	viralRNA-dependentRNApolymerase	L	1410	Tick	0.0011	0	0	0	0
1411	viralRNA-dependentRNApolymerase	L	1411	Tick	0.0119	0	0	0	0
1412	viralRNA-dependentRNApolymerase	L	1412	Tick	0.0007	0	0	0	0
1413	viralRNA-dependentRNApolymerase	L	1413	Tick	0.0014	0	0	0	0
1414	viralRNA-dependentRNApolymerase	L	1414	Tick	0.0027	0	0	0	0
1415	viralRNA-dependentRNApolymerase	L	1415	Tick	0.0028	0	0	0	0
1416	viralRNA-dependentRNApolymerase	L	1416	Tick	0.0024	0	0	0	0
1417	viralRNA-dependentRNApolymerase	L	1417	Tick	0.0024	0	0	0	0
1418	viralRNA-dependentRNApolymerase	L	1418	Tick	0.0021	0	0	0	0
1419	viralRNA-dependentRNApolymerase	L	1419	Tick	0.0011	0	0	0	0
1420	viralRNA-dependentRNApolymerase	L	1420	Tick	0.0018	0	0	0	0
1421	viralRNA-dependentRNApolymerase	L	1421	Tick	0.0014	0	0	0	0
1422	viralRNA-dependentRNApolymerase	L	1422	Tick	0.0017	0	0	0	0
1423	viralRNA-dependentRNApolymerase	L	1423	Tick	0.0014	0	0	0	0
1424	viralRNA-dependentRNApolymerase	L	1424	Tick	0.002	0	0	0	0
1425	viralRNA-dependentRNApolymerase	L	1425	Tick	0	0	0	0	0
1426	viralRNA-dependentRNApolymerase	L	1426	Tick	0	0	0	0	0
1427	viralRNA-dependentRNApolymerase	L	1427	Tick	0	0	0	0	0
1428	viralRNA-dependentRNApolymerase	L	1428	Tick	0.0001	0	0	0	0
1429	viralRNA-dependentRNApolymerase	L	1429	Tick	0	0	0	0	0
1430	viralRNA-dependentRNApolymerase	L	1430	Tick	0	0	0	0	0
1431	viralRNA-dependentRNApolymerase	L	1431	Tick	0	0	0	0	0
1432	viralRNA-dependentRNApolymerase	L	1432	Tick	0	0	0	0	0
1433	viralRNA-dependentRNApolymerase	L	1433	Tick	0	0	0	0	0
1434	viralRNA-dependentRNApolymerase	L	1434	Tick	0	0	0	0	0
1435	viralRNA-dependentRNApolymerase	L	1435	Tick	0	0	0	0	0
1436	viralRNA-dependentRNApolymerase	L	1436	Tick	0	0	0	0	0
1437	viralRNA-dependentRNApolymerase	L	1437	Tick	0	0	0	0	0
1438	viralRNA-dependentRNApolymerase	L	1438	Tick	0	0	0	0	0
1439	viralRNA-dependentRNApolymerase	L	1439	Tick	0.0001	0	0	0	0
1440	viralRNA-dependentRNApolymerase	L	1440	Tick	0.0003	0	0	0	0
1441	viralRNA-dependentRNApolymerase	L	1441	Tick	0.0003	0	0	0	0
1442	viralRNA-dependentRNApolymerase	L	1442	Tick	0.0003	0	0	0	0
1443	viralRNA-dependentRNApolymerase	L	1443	Tick	0	0	0	0	0
1444	viralRNA-dependentRNApolymerase	L	1444	Tick	0	0	0	0	0
1445	viralRNA-dependentRNApolymerase	L	1445	Tick	0	0	0	0	0
1446	viralRNA-dependentRNApolymerase	L	1446	Tick	0.0029	0	0	0	0
1447	viralRNA-dependentRNApolymerase	L	1447	Tick	0.0048	0	0	0	0
1448	viralRNA-dependentRNApolymerase	L	1448	Tick	0.0019	0	0	0	0
1449	viralRNA-dependentRNApolymerase	L	1449	Tick	0.001	0	0	0	0
1450	viralRNA-dependentRNApolymerase	L	1450	Tick	0.001	0	0	0	0
1451	viralRNA-dependentRNApolymerase	L	1451	Tick	0.0019	0	0	0	0
1452	viralRNA-dependentRNApolymerase	L	1452	Tick	0.002	0	0	0	0
1453	viralRNA-dependentRNApolymerase	L	1453	Tick	0	0	0	0	0
1454	viralRNA-dependentRNApolymerase	L	1454	Tick	0	0	0	0	0
1455	viralRNA-dependentRNApolymerase	L	1455	Tick	0.001	0	0	0	0
1456	viralRNA-dependentRNApolymerase	L	1456	Tick	0.001	0	0	0	0
1457	viralRNA-dependentRNApolymerase	L	1457	Tick	0.002	0	0	0	0
1458	viralRNA-dependentRNApolymerase	L	1458	Tick	0.001	0	0	0	0
1459	viralRNA-dependentRNApolymerase	L	1459	Tick	0.001	0	0	0	0
1460	viralRNA-dependentRNApolymerase	L	1460	Tick	0.001	0	0	0	0
1461	viralRNA-dependentRNApolymerase	L	1461	Tick	0.002	0	0	0	0
1462	viralRNA-dependentRNApolymerase	L	1462	Tick	0.002	0	0	0	0
1463	viralRNA-dependentRNApolymerase	L	1463	Tick	0.001	0	0	0	0
1464	viralRNA-dependentRNApolymerase	L	1464	Tick	0.002	0	0	0	0
1465	viralRNA-dependentRNApolymerase	L	1465	Tick	0.002	0	0	0	0
1466	viralRNA-dependentRNApolymerase	L	1466	Tick	0.0029	0	0	0	0
1467	viralRNA-dependentRNApolymerase	L	1467	Tick	0.002	0	0	0	0
1468	viralRNA-dependentRNApolymerase	L	1468	Tick	0	0	0	0	0
1469	viralRNA-dependentRNApolymerase	L	1469	Tick	0.001	0	0	0	0
1470	viralRNA-dependentRNApolymerase	L	1470	Tick	0.001	0	0	0	0
1471	viralRNA-dependentRNApolymerase	L	1471	Tick	0.0019	0	0	0	0
1472	viralRNA-dependentRNApolymerase	L	1472	Tick	0.001	0	0	0	0
1473	viralRNA-dependentRNApolymerase	L	1473	Tick	0.0008	0	0	0	0
1474	viralRNA-dependentRNApolymerase	L	1474	Tick	0	0	0	0	0
1475	viralRNA-dependentRNApolymerase	L	1475	Tick	0.0008	0	0	0	0
1476	viralRNA-dependentRNApolymerase	L	1476	Tick	0	0	0	0	0
1477	viralRNA-dependentRNApolymerase	L	1477	Tick	0.0008	0	0	0	0
1478	viralRNA-dependentRNApolymerase	L	1478	Tick	0.0008	0	0	0	0
1479	viralRNA-dependentRNApolymerase	L	1479	Tick	0.0008	0	0	0	0
1480	viralRNA-dependentRNApolymerase	L	1480	Tick	0.0025	0	0	0	0
1481	viralRNA-dependentRNApolymerase	L	1481	Tick	0.0008	0	0	0	0
1482	viralRNA-dependentRNApolymerase	L	1482	Tick	0.0016	0	0	0	0
1483	viralRNA-dependentRNApolymerase	L	1483	Tick	0.0008	0	0	0	0
1484	viralRNA-dependentRNApolymerase	L	1484	Tick	0	0	0	0	0
1485	viralRNA-dependentRNApolymerase	L	1485	Tick	0.0024	0	0	0	0
1486	viralRNA-dependentRNApolymerase	L	1486	Tick	0.0008	0	0	0	0
1487	viralRNA-dependentRNApolymerase	L	1487	Tick	0.0016	0	0	0	0
1488	viralRNA-dependentRNApolymerase	L	1488	Tick	0.0008	0	0	0	0
1489	viralRNA-dependentRNApolymerase	L	1489	Tick	0.0016	0	0	0	0
1490	viralRNA-dependentRNApolymerase	L	1490	Tick	0.0008	0	0	0	0
1491	viralRNA-dependentRNApolymerase	L	1491	Tick	0.0025	0	0	0	0
1492	viralRNA-dependentRNApolymerase	L	1492	Tick	0	0	0	0	0
1493	viralRNA-dependentRNApolymerase	L	1493	Tick	0	0	0	0	0
1494	viralRNA-dependentRNApolymerase	L	1494	Tick	0.0008	0	0	0	0
1495	viralRNA-dependentRNApolymerase	L	1495	Tick	0	0	0	0	0
1496	viralRNA-dependentRNApolymerase	L	1496	Tick	0.0016	0	0	0	0
1497	viralRNA-dependentRNApolymerase	L	1497	Tick	0.0008	0	0	0	0
1498	viralRNA-dependentRNApolymerase	L	1498	Tick	0.0016	0	0	0	0
1499	viralRNA-dependentRNApolymerase	L	1499	Tick	0.0016	0	0	0	0
1500	viralRNA-dependentRNApolymerase	L	1500	Tick	0.0008	0	0	0	0
1501	viralRNA-dependentRNApolymerase	L	1501	Tick	0.0016	0	0	0	0
1502	viralRNA-dependentRNApolymerase	L	1502	Tick	0.0008	0	0	0	0
1503	viralRNA-dependentRNApolymerase	L	1503	Tick	0.0016	0	0	0	0
1504	viralRNA-dependentRNApolymerase	L	1504	Tick	0.0008	0	0	0	0
1505	viralRNA-dependentRNApolymerase	L	1505	Tick	0.0016	0	0	0	0
1506	viralRNA-dependentRNApolymerase	L	1506	Tick	0.0033	0	0	0	0
1507	viralRNA-dependentRNApolymerase	L	1507	Tick	0	0	0	0	0
1508	viralRNA-dependentRNApolymerase	L	1508	Tick	0.0008	0	0	0	0
1509	viralRNA-dependentRNApolymerase	L	1509	Tick	0.0016	0	0	0	0
1510	viralRNA-dependentRNApolymerase	L	1510	Tick	0.0016	0	0	0	0
1511	viralRNA-dependentRNApolymerase	L	1511	Tick	0	0	0	0	0
1512	viralRNA-dependentRNApolymerase	L	1512	Tick	0.0008	0	0	0	0
1513	viralRNA-dependentRNApolymerase	L	1513	Tick	0.0024	0	0	0	0
1514	viralRNA-dependentRNApolymerase	L	1514	Tick	0.0008	0	0	0	0
1515	viralRNA-dependentRNApolymerase	L	1515	Tick	0.0008	0	0	0	0
1516	viralRNA-dependentRNApolymerase	L	1516	Tick	0	0	0	0	0
1517	viralRNA-dependentRNApolymerase	L	1517	Tick	0.0024	0	0	0	0
1518	viralRNA-dependentRNApolymerase	L	1518	Tick	0.0025	0	0	0	0
1519	viralRNA-dependentRNApolymerase	L	1519	Tick	0.0016	0	0	0	0
1520	viralRNA-dependentRNApolymerase	L	1520	Tick	0.0008	0	0	0	0
1521	viralRNA-dependentRNApolymerase	L	1521	Tick	0.0016	0	0	0	0
1522	viralRNA-dependentRNApolymerase	L	1522	Tick	0	0	0	0	0
1523	viralRNA-dependentRNApolymerase	L	1523	Tick	0.0008	0	0	0	0
1524	viralRNA-dependentRNApolymerase	L	1524	Tick	0	0	0	0	0
1525	viralRNA-dependentRNApolymerase	L	1525	Tick	0.0016	0	0	0	0
1526	viralRNA-dependentRNApolymerase	L	1526	Tick	0.0016	0	0	0	0
1527	viralRNA-dependentRNApolymerase	L	1527	Tick	0.0016	0	0	0	0
1528	viralRNA-dependentRNApolymerase	L	1528	Tick	0.0008	0	0	0	0
1529	viralRNA-dependentRNApolymerase	L	1529	Tick	0.0016	0	0	0	0
1530	viralRNA-dependentRNApolymerase	L	1530	Tick	0.0008	0	0	0	0
1531	viralRNA-dependentRNApolymerase	L	1531	Tick	0.0008	0	0	0	0
1532	viralRNA-dependentRNApolymerase	L	1532	Tick	0.0008	0	0	0	0
1533	viralRNA-dependentRNApolymerase	L	1533	Tick	0	0	0	0	0
1534	viralRNA-dependentRNApolymerase	L	1534	Tick	0.0008	0	0	0	0
1535	viralRNA-dependentRNApolymerase	L	1535	Tick	0.0008	0	0	0	0
1536	viralRNA-dependentRNApolymerase	L	1536	Tick	0	0	0	0	0
1537	viralRNA-dependentRNApolymerase	L	1537	Tick	0	0	0	0	0
1538	viralRNA-dependentRNApolymerase	L	1538	Tick	0	0	0	0	0
1539	viralRNA-dependentRNApolymerase	L	1539	Tick	0	0	0	0	0
1540	viralRNA-dependentRNApolymerase	L	1540	Tick	0.0008	0	0	0	0
1541	viralRNA-dependentRNApolymerase	L	1541	Tick	0.0008	0	0	0	0
1542	viralRNA-dependentRNApolymerase	L	1542	Tick	0	0	0	0	0
1543	viralRNA-dependentRNApolymerase	L	1543	Tick	0	0	0	0	0
1544	viralRNA-dependentRNApolymerase	L	1544	Tick	0	0	0	0	0
1545	viralRNA-dependentRNApolymerase	L	1545	Tick	0	0	0	0	0
1546	viralRNA-dependentRNApolymerase	L	1546	Tick	0	0	0	0	0
1547	viralRNA-dependentRNApolymerase	L	1547	Tick	0.0008	0	0	0	0
1548	viralRNA-dependentRNApolymerase	L	1548	Tick	0	0	0	0	0
1549	viralRNA-dependentRNApolymerase	L	1549	Tick	0	0	0	0	0
1550	viralRNA-dependentRNApolymerase	L	1550	Tick	0	0	0	0	0
1551	viralRNA-dependentRNApolymerase	L	1551	Tick	0	0	0	0	0
1552	viralRNA-dependentRNApolymerase	L	1552	Tick	0.0008	0	0	0	0
1553	viralRNA-dependentRNApolymerase	L	1553	Tick	0	0	0	0	0
1554	viralRNA-dependentRNApolymerase	L	1554	Tick	0	0	0	0	0
1555	viralRNA-dependentRNApolymerase	L	1555	Tick	0	0	0	0	0
1556	viralRNA-dependentRNApolymerase	L	1556	Tick	0	0	0	0	0
1557	viralRNA-dependentRNApolymerase	L	1557	Tick	0	0	0	0	0
1558	viralRNA-dependentRNApolymerase	L	1558	Tick	0	0	0	0	0
1559	viralRNA-dependentRNApolymerase	L	1559	Tick	0	0	0	0	0
1560	viralRNA-dependentRNApolymerase	L	1560	Tick	0	0	0	0	0
1561	viralRNA-dependentRNApolymerase	L	1561	Tick	0	0	0	0	0
1562	viralRNA-dependentRNApolymerase	L	1562	Tick	0	0	0	0	0
1563	viralRNA-dependentRNApolymerase	L	1563	Tick	0	0	0	0	0
1564	viralRNA-dependentRNApolymerase	L	1564	Tick	0	0	0	0	0
1565	viralRNA-dependentRNApolymerase	L	1565	Tick	0.0037	0	0	0	0
1566	viralRNA-dependentRNApolymerase	L	1566	Tick	0	0	0	0	0
1567	viralRNA-dependentRNApolymerase	L	1567	Tick	0.0037	0	0	0	0
1568	viralRNA-dependentRNApolymerase	L	1568	Tick	0	0	0	0	0
1569	viralRNA-dependentRNApolymerase	L	1569	Tick	0.0037	0	0	0	0
1570	viralRNA-dependentRNApolymerase	L	1570	Tick	0.0037	0	0	0	0
1571	viralRNA-dependentRNApolymerase	L	1571	Tick	0	0	0	0	0
1572	viralRNA-dependentRNApolymerase	L	1572	Tick	0.0037	0	0	0	0
1573	viralRNA-dependentRNApolymerase	L	1573	Tick	0	0	0	0	0
1574	viralRNA-dependentRNApolymerase	L	1574	Tick	0	0	0	0	0
1575	viralRNA-dependentRNApolymerase	L	1575	Tick	0	0	0	0	0
1576	viralRNA-dependentRNApolymerase	L	1576	Tick	0.0038	0	0	0	0
1577	viralRNA-dependentRNApolymerase	L	1577	Tick	0	0	0	0	0
1578	viralRNA-dependentRNApolymerase	L	1578	Tick	0.0038	0	0	0	0
1579	viralRNA-dependentRNApolymerase	L	1579	Tick	0.0038	0	0	0	0
1580	viralRNA-dependentRNApolymerase	L	1580	Tick	0	0	0	0	0
1581	viralRNA-dependentRNApolymerase	L	1581	Tick	0	0	0	0	0
1582	viralRNA-dependentRNApolymerase	L	1582	Tick	0	0	0	0	0
1583	viralRNA-dependentRNApolymerase	L	1583	Tick	0	0	0	0	0
1584	viralRNA-dependentRNApolymerase	L	1584	Tick	0	0	0	0	0
1585	viralRNA-dependentRNApolymerase	L	1585	Tick	0	0	0	0	0
1586	viralRNA-dependentRNApolymerase	L	1586	Tick	0	0	0	0	0
1587	viralRNA-dependentRNApolymerase	L	1587	Tick	0	0	0	0	0
1588	viralRNA-dependentRNApolymerase	L	1588	Tick	0.0044	0	0	0	0
1589	viralRNA-dependentRNApolymerase	L	1589	Tick	0	0	0	0	0
1590	viralRNA-dependentRNApolymerase	L	1590	Tick	0	0	0	0	0
1591	viralRNA-dependentRNApolymerase	L	1591	Tick	0	0	0	0	0
1592	viralRNA-dependentRNApolymerase	L	1592	Tick	0	0	0	0	0
1593	viralRNA-dependentRNApolymerase	L	1593	Tick	0	0	0	0	0
1594	viralRNA-dependentRNApolymerase	L	1594	Tick	0	0	0	0	0
1595	viralRNA-dependentRNApolymerase	L	1595	Tick	0	0	0	0	0
1596	viralRNA-dependentRNApolymerase	L	1596	Tick	0	0	0	0	0
1597	viralRNA-dependentRNApolymerase	L	1597	Tick	0	0	0	0	0
1598	viralRNA-dependentRNApolymerase	L	1598	Tick	0	0	0	0	0
1599	viralRNA-dependentRNApolymerase	L	1599	Tick	0	0	0	0	0
1600	viralRNA-dependentRNApolymerase	L	1600	Tick	0	0	0	0	0
1601	viralRNA-dependentRNApolymerase	L	1601	Tick	0	0	0	0	0
1602	viralRNA-dependentRNApolymerase	L	1602	Tick	0	0	0	0	0
1603	viralRNA-dependentRNApolymerase	L	1603	Tick	0	0	0	0	0
1604	viralRNA-dependentRNApolymerase	L	1604	Tick	0	0	0	0	0
1605	viralRNA-dependentRNApolymerase	L	1605	Tick	0	0	0	0	0
1606	viralRNA-dependentRNApolymerase	L	1606	Tick	0.0022	0	0	0	0
1607	viralRNA-dependentRNApolymerase	L	1607	Tick	0	0	0	0	0
1608	viralRNA-dependentRNApolymerase	L	1608	Tick	0	0	0	0	0
1609	viralRNA-dependentRNApolymerase	L	1609	Tick	0	0	0	0	0
1610	viralRNA-dependentRNApolymerase	L	1610	Tick	0	0	0	0	0
1611	viralRNA-dependentRNApolymerase	L	1611	Tick	0	0	0	0	0
1612	viralRNA-dependentRNApolymerase	L	1612	Tick	0.0022	0	0	0	0
1613	viralRNA-dependentRNApolymerase	L	1613	Tick	0	0	0	0	0
1614	viralRNA-dependentRNApolymerase	L	1614	Tick	0	0	0	0	0
1615	viralRNA-dependentRNApolymerase	L	1615	Tick	0	0	0	0	0
1616	viralRNA-dependentRNApolymerase	L	1616	Tick	0	0	0	0	0
1617	viralRNA-dependentRNApolymerase	L	1617	Tick	0	0	0	0	0
1618	viralRNA-dependentRNApolymerase	L	1618	Tick	0	0	0	0	0
1619	viralRNA-dependentRNApolymerase	L	1619	Tick	0.0041	0	0	0	0
1620	viralRNA-dependentRNApolymerase	L	1620	Tick	0	0	0	0	0
1621	viralRNA-dependentRNApolymerase	L	1621	Tick	0	0	0	0	0
1622	viralRNA-dependentRNApolymerase	L	1622	Tick	0	0	0	0	0
1623	viralRNA-dependentRNApolymerase	L	1623	Tick	0	0	0	0	0
1624	viralRNA-dependentRNApolymerase	L	1624	Tick	0	0	0	0	0
1625	viralRNA-dependentRNApolymerase	L	1625	Tick	0	0	0	0	0
1626	viralRNA-dependentRNApolymerase	L	1626	Tick	0	0	0	0	0
1627	viralRNA-dependentRNApolymerase	L	1627	Tick	0	0	0	0	0
1628	viralRNA-dependentRNApolymerase	L	1628	Tick	0.0041	0	0	0	0
1629	viralRNA-dependentRNApolymerase	L	1629	Tick	0	0	0	0	0
1630	viralRNA-dependentRNApolymerase	L	1630	Tick	0	0	0	0	0
1631	viralRNA-dependentRNApolymerase	L	1631	Tick	0.0041	0	0	0	0
1632	viralRNA-dependentRNApolymerase	L	1632	Tick	0	0	0	0	0
1633	viralRNA-dependentRNApolymerase	L	1633	Tick	0	0	0	0	0
1634	viralRNA-dependentRNApolymerase	L	1634	Tick	0	0	0	0	0
1635	viralRNA-dependentRNApolymerase	L	1635	Tick	0.004	0	0	0	0
1636	viralRNA-dependentRNApolymerase	L	1636	Tick	0	0	0	0	0
1637	viralRNA-dependentRNApolymerase	L	1637	Tick	0	0	0	0	0
1638	viralRNA-dependentRNApolymerase	L	1638	Tick	0	0	0	0	0
1639	viralRNA-dependentRNApolymerase	L	1639	Tick	0	0	0	0	0
1640	viralRNA-dependentRNApolymerase	L	1640	Tick	0	0	0	0	0
1641	viralRNA-dependentRNApolymerase	L	1641	Tick	0	0	0	0	0
1642	viralRNA-dependentRNApolymerase	L	1642	Tick	0	0	0	0	0
1643	viralRNA-dependentRNApolymerase	L	1643	Tick	0	0	0	0	0
1644	viralRNA-dependentRNApolymerase	L	1644	Tick	0.0038	0	0	0	0
1645	viralRNA-dependentRNApolymerase	L	1645	Tick	0	0	0	0	0
1646	viralRNA-dependentRNApolymerase	L	1646	Tick	0	0	0	0	0
1647	viralRNA-dependentRNApolymerase	L	1647	Tick	0.0038	0	0	0	0
1648	viralRNA-dependentRNApolymerase	L	1648	Tick	0	0	0	0	0
1649	viralRNA-dependentRNApolymerase	L	1649	Tick	0	0	0	0	0
1650	viralRNA-dependentRNApolymerase	L	1650	Tick	0.0037	0	0	0	0
1651	viralRNA-dependentRNApolymerase	L	1651	Tick	0	0	0	0	0
1652	viralRNA-dependentRNApolymerase	L	1652	Tick	0	0	0	0	0
1653	viralRNA-dependentRNApolymerase	L	1653	Tick	0.0037	0	0	0	0
1654	viralRNA-dependentRNApolymerase	L	1654	Tick	0	0	0	0	0
1655	viralRNA-dependentRNApolymerase	L	1655	Tick	0	0	0	0	0
1656	viralRNA-dependentRNApolymerase	L	1656	Tick	0.004	0	0	0	0
1657	viralRNA-dependentRNApolymerase	L	1657	Tick	0	0	0	0	0
1658	viralRNA-dependentRNApolymerase	L	1658	Tick	0	0	0	0	0
1659	viralRNA-dependentRNApolymerase	L	1659	Tick	0.004	0	0	0	0
1660	viralRNA-dependentRNApolymerase	L	1660	Tick	0	0	0	0	0
1661	viralRNA-dependentRNApolymerase	L	1661	Tick	0	0	0	0	0
1662	viralRNA-dependentRNApolymerase	L	1662	Tick	0	0	0	0	0
1663	viralRNA-dependentRNApolymerase	L	1663	Tick	0.004	0	0	0	0
1664	viralRNA-dependentRNApolymerase	L	1664	Tick	0	0	0	0	0
1665	viralRNA-dependentRNApolymerase	L	1665	Tick	0	0	0	0	0
1666	viralRNA-dependentRNApolymerase	L	1666	Tick	0	0	0	0	0
1667	viralRNA-dependentRNApolymerase	L	1667	Tick	0	0	0	0	0
1668	viralRNA-dependentRNApolymerase	L	1668	Tick	0	0	0	0	0
1669	viralRNA-dependentRNApolymerase	L	1669	Tick	0	0	0	0	0
1670	viralRNA-dependentRNApolymerase	L	1670	Tick	0.004	0	0	0	0
1671	viralRNA-dependentRNApolymerase	L	1671	Tick	0.004	0	0	0	0
1672	viralRNA-dependentRNApolymerase	L	1672	Tick	0	0	0	0	0
1673	viralRNA-dependentRNApolymerase	L	1673	Tick	0	0	0	0	0
1674	viralRNA-dependentRNApolymerase	L	1674	Tick	0.0079	0	0	0	0
1675	viralRNA-dependentRNApolymerase	L	1675	Tick	0	0	0	0	0
1676	viralRNA-dependentRNApolymerase	L	1676	Tick	0	0	0	0	0
1677	viralRNA-dependentRNApolymerase	L	1677	Tick	0	0	0	0	0
1678	viralRNA-dependentRNApolymerase	L	1678	Tick	0	0	0	0	0
1679	viralRNA-dependentRNApolymerase	L	1679	Tick	0	0	0	0	0
1680	viralRNA-dependentRNApolymerase	L	1680	Tick	0	0	0	0	0
1681	viralRNA-dependentRNApolymerase	L	1681	Tick	0	0	0	0	0
1682	viralRNA-dependentRNApolymerase	L	1682	Tick	0	0	0	0	0
1683	viralRNA-dependentRNApolymerase	L	1683	Tick	0	0	0	0	0
1684	viralRNA-dependentRNApolymerase	L	1684	Tick	0	0	0	0	0
1685	viralRNA-dependentRNApolymerase	L	1685	Tick	0	0	0	0	0
1686	viralRNA-dependentRNApolymerase	L	1686	Tick	0	0	0	0	0
1687	viralRNA-dependentRNApolymerase	L	1687	Tick	0	0	0	0	0
1688	viralRNA-dependentRNApolymerase	L	1688	Tick	0.004	0	0	0	0
1689	viralRNA-dependentRNApolymerase	L	1689	Tick	0	0	0	0	0
1690	viralRNA-dependentRNApolymerase	L	1690	Tick	0.004	0	0	0	0
1691	viralRNA-dependentRNApolymerase	L	1691	Tick	0	0	0	0	0
1692	viralRNA-dependentRNApolymerase	L	1692	Tick	0	0	0	0	0
1693	viralRNA-dependentRNApolymerase	L	1693	Tick	0	0	0	0	0
1694	viralRNA-dependentRNApolymerase	L	1694	Tick	0	0	0	0	0
1695	viralRNA-dependentRNApolymerase	L	1695	Tick	0	0	0	0	0
1696	viralRNA-dependentRNApolymerase	L	1696	Tick	0.004	0	0	0	0
1697	viralRNA-dependentRNApolymerase	L	1697	Tick	0.004	0	0	0	0
1698	viralRNA-dependentRNApolymerase	L	1698	Tick	0	0	0	0	0
1699	viralRNA-dependentRNApolymerase	L	1699	Tick	0	0	0	0	0
1700	viralRNA-dependentRNApolymerase	L	1700	Tick	0.004	0	0	0	0
1701	viralRNA-dependentRNApolymerase	L	1701	Tick	0	0	0	0	0
1702	viralRNA-dependentRNApolymerase	L	1702	Tick	0	0	0	0	0
1703	viralRNA-dependentRNApolymerase	L	1703	Tick	0	0	0	0	0
1704	viralRNA-dependentRNApolymerase	L	1704	Tick	0	0	0	0	0
1705	viralRNA-dependentRNApolymerase	L	1705	Tick	0	0	0	0	0
1706	viralRNA-dependentRNApolymerase	L	1706	Tick	0	0	0	0	0
1707	viralRNA-dependentRNApolymerase	L	1707	Tick	0	0	0	0	0
1708	viralRNA-dependentRNApolymerase	L	1708	Tick	0	0	0	0	0
1709	viralRNA-dependentRNApolymerase	L	1709	Tick	0	0	0	0	0
1710	viralRNA-dependentRNApolymerase	L	1710	Tick	0	0	0	0	0
1711	viralRNA-dependentRNApolymerase	L	1711	Tick	0	0	0	0	0
1712	viralRNA-dependentRNApolymerase	L	1712	Tick	0	0	0	0	0
1713	viralRNA-dependentRNApolymerase	L	1713	Tick	0	0	0	0	0
1714	viralRNA-dependentRNApolymerase	L	1714	Tick	0	0	0	0	0
1715	viralRNA-dependentRNApolymerase	L	1715	Tick	0	0	0	0	0
1716	viralRNA-dependentRNApolymerase	L	1716	Tick	0	0	0	0	0
1717	viralRNA-dependentRNApolymerase	L	1717	Tick	0	0	0	0	0
1718	viralRNA-dependentRNApolymerase	L	1718	Tick	0	0	0	0	0
1719	viralRNA-dependentRNApolymerase	L	1719	Tick	0	0	0	0	0
1720	viralRNA-dependentRNApolymerase	L	1720	Tick	0	0	0	0	0
1721	viralRNA-dependentRNApolymerase	L	1721	Tick	0	0	0	0	0
1722	viralRNA-dependentRNApolymerase	L	1722	Tick	0	0	0	0	0
1723	viralRNA-dependentRNApolymerase	L	1723	Tick	0	0	0	0	0
1724	viralRNA-dependentRNApolymerase	L	1724	Tick	0	0	0	0	0
1725	viralRNA-dependentRNApolymerase	L	1725	Tick	0	0	0	0	0
1726	viralRNA-dependentRNApolymerase	L	1726	Tick	0	0	0	0	0
1727	viralRNA-dependentRNApolymerase	L	1727	Tick	NA	NA	NA	NA	NA
1728	viralRNA-dependentRNApolymerase	L	1728	Tick	NA	NA	NA	NA	NA
1729	viralRNA-dependentRNApolymerase	L	1729	Tick	NA	NA	NA	NA	NA
1730	viralRNA-dependentRNApolymerase	L	1730	Tick	NA	NA	NA	NA	NA
1731	viralRNA-dependentRNApolymerase	L	1731	Tick	NA	NA	NA	NA	NA
1732	viralRNA-dependentRNApolymerase	L	1732	Tick	NA	NA	NA	NA	NA
1733	viralRNA-dependentRNApolymerase	L	1733	Tick	NA	NA	NA	NA	NA
1734	viralRNA-dependentRNApolymerase	L	1734	Tick	NA	NA	NA	NA	NA
1735	viralRNA-dependentRNApolymerase	L	1735	Tick	NA	NA	NA	NA	NA
1736	viralRNA-dependentRNApolymerase	L	1736	Tick	NA	NA	NA	NA	NA
1737	viralRNA-dependentRNApolymerase	L	1737	Tick	NA	NA	NA	NA	NA
1738	viralRNA-dependentRNApolymerase	L	1738	Tick	NA	NA	NA	NA	NA
1739	viralRNA-dependentRNApolymerase	L	1739	Tick	NA	NA	NA	NA	NA
1740	viralRNA-dependentRNApolymerase	L	1740	Tick	NA	NA	NA	NA	NA
1741	viralRNA-dependentRNApolymerase	L	1741	Tick	NA	NA	NA	NA	NA
1742	viralRNA-dependentRNApolymerase	L	1742	Tick	NA	NA	NA	NA	NA
1743	viralRNA-dependentRNApolymerase	L	1743	Tick	NA	NA	NA	NA	NA
1744	viralRNA-dependentRNApolymerase	L	1744	Tick	NA	NA	NA	NA	NA
1745	viralRNA-dependentRNApolymerase	L	1745	Tick	NA	NA	NA	NA	NA
1746	viralRNA-dependentRNApolymerase	L	1746	Tick	NA	NA	NA	NA	NA
1747	viralRNA-dependentRNApolymerase	L	1747	Tick	NA	NA	NA	NA	NA
1748	viralRNA-dependentRNApolymerase	L	1748	Tick	NA	NA	NA	NA	NA
1749	viralRNA-dependentRNApolymerase	L	1749	Tick	NA	NA	NA	NA	NA
1750	viralRNA-dependentRNApolymerase	L	1750	Tick	NA	NA	NA	NA	NA
1751	viralRNA-dependentRNApolymerase	L	1751	Tick	NA	NA	NA	NA	NA
1752	viralRNA-dependentRNApolymerase	L	1752	Tick	NA	NA	NA	NA	NA
1753	viralRNA-dependentRNApolymerase	L	1753	Tick	NA	NA	NA	NA	NA
1754	viralRNA-dependentRNApolymerase	L	1754	Tick	NA	NA	NA	NA	NA
1755	viralRNA-dependentRNApolymerase	L	1755	Tick	NA	NA	NA	NA	NA
1756	viralRNA-dependentRNApolymerase	L	1756	Tick	NA	NA	NA	NA	NA
1757	viralRNA-dependentRNApolymerase	L	1757	Tick	NA	NA	NA	NA	NA
1758	viralRNA-dependentRNApolymerase	L	1758	Tick	NA	NA	NA	NA	NA
1759	viralRNA-dependentRNApolymerase	L	1759	Tick	NA	NA	NA	NA	NA
1760	viralRNA-dependentRNApolymerase	L	1760	Tick	NA	NA	NA	NA	NA
1761	viralRNA-dependentRNApolymerase	L	1761	Tick	NA	NA	NA	NA	NA
1762	viralRNA-dependentRNApolymerase	L	1762	Tick	NA	NA	NA	NA	NA
1763	viralRNA-dependentRNApolymerase	L	1763	Tick	NA	NA	NA	NA	NA
1764	viralRNA-dependentRNApolymerase	L	1764	Tick	NA	NA	NA	NA	NA
1765	viralRNA-dependentRNApolymerase	L	1765	Tick	NA	NA	NA	NA	NA
1766	viralRNA-dependentRNApolymerase	L	1766	Tick	NA	NA	NA	NA	NA
1767	viralRNA-dependentRNApolymerase	L	1767	Tick	NA	NA	NA	NA	NA
1768	viralRNA-dependentRNApolymerase	L	1768	Tick	NA	NA	NA	NA	NA
1769	viralRNA-dependentRNApolymerase	L	1769	Tick	NA	NA	NA	NA	NA
1770	viralRNA-dependentRNApolymerase	L	1770	Tick	NA	NA	NA	NA	NA
1771	viralRNA-dependentRNApolymerase	L	1771	Tick	NA	NA	NA	NA	NA
1772	viralRNA-dependentRNApolymerase	L	1772	Tick	NA	NA	NA	NA	NA
1773	viralRNA-dependentRNApolymerase	L	1773	Tick	NA	NA	NA	NA	NA
1774	viralRNA-dependentRNApolymerase	L	1774	Tick	NA	NA	NA	NA	NA
1775	viralRNA-dependentRNApolymerase	L	1775	Tick	NA	NA	NA	NA	NA
1776	viralRNA-dependentRNApolymerase	L	1776	Tick	NA	NA	NA	NA	NA
1777	viralRNA-dependentRNApolymerase	L	1777	Tick	NA	NA	NA	NA	NA
1778	viralRNA-dependentRNApolymerase	L	1778	Tick	NA	NA	NA	NA	NA
1779	viralRNA-dependentRNApolymerase	L	1779	Tick	NA	NA	NA	NA	NA
1780	viralRNA-dependentRNApolymerase	L	1780	Tick	NA	NA	NA	NA	NA
1781	viralRNA-dependentRNApolymerase	L	1781	Tick	NA	NA	NA	NA	NA
1782	viralRNA-dependentRNApolymerase	L	1782	Tick	NA	NA	NA	NA	NA
1783	viralRNA-dependentRNApolymerase	L	1783	Tick	NA	NA	NA	NA	NA
1784	viralRNA-dependentRNApolymerase	L	1784	Tick	NA	NA	NA	NA	NA
1785	viralRNA-dependentRNApolymerase	L	1785	Tick	NA	NA	NA	NA	NA
1786	viralRNA-dependentRNApolymerase	L	1786	Tick	NA	NA	NA	NA	NA
1787	viralRNA-dependentRNApolymerase	L	1787	Tick	NA	NA	NA	NA	NA
1788	viralRNA-dependentRNApolymerase	L	1788	Tick	NA	NA	NA	NA	NA
1789	viralRNA-dependentRNApolymerase	L	1789	Tick	NA	NA	NA	NA	NA
1790	viralRNA-dependentRNApolymerase	L	1790	Tick	NA	NA	NA	NA	NA
1791	viralRNA-dependentRNApolymerase	L	1791	Tick	NA	NA	NA	NA	NA
1792	viralRNA-dependentRNApolymerase	L	1792	Tick	NA	NA	NA	NA	NA
1793	viralRNA-dependentRNApolymerase	L	1793	Tick	NA	NA	NA	NA	NA
1794	viralRNA-dependentRNApolymerase	L	1794	Tick	NA	NA	NA	NA	NA
1795	viralRNA-dependentRNApolymerase	L	1795	Tick	NA	NA	NA	NA	NA
1796	viralRNA-dependentRNApolymerase	L	1796	Tick	NA	NA	NA	NA	NA
1797	viralRNA-dependentRNApolymerase	L	1797	Tick	NA	NA	NA	NA	NA
1798	viralRNA-dependentRNApolymerase	L	1798	Tick	NA	NA	NA	NA	NA
1799	viralRNA-dependentRNApolymerase	L	1799	Tick	NA	NA	NA	NA	NA
1800	viralRNA-dependentRNApolymerase	L	1800	Tick	NA	NA	NA	NA	NA
1801	viralRNA-dependentRNApolymerase	L	1801	Tick	NA	NA	NA	NA	NA
1802	viralRNA-dependentRNApolymerase	L	1802	Tick	NA	NA	NA	NA	NA
1803	viralRNA-dependentRNApolymerase	L	1803	Tick	NA	NA	NA	NA	NA
1804	viralRNA-dependentRNApolymerase	L	1804	Tick	NA	NA	NA	NA	NA
1805	viralRNA-dependentRNApolymerase	L	1805	Tick	NA	NA	NA	NA	NA
1806	viralRNA-dependentRNApolymerase	L	1806	Tick	NA	NA	NA	NA	NA
1807	viralRNA-dependentRNApolymerase	L	1807	Tick	NA	NA	NA	NA	NA
1808	viralRNA-dependentRNApolymerase	L	1808	Tick	NA	NA	NA	NA	NA
1809	viralRNA-dependentRNApolymerase	L	1809	Tick	NA	NA	NA	NA	NA
1810	viralRNA-dependentRNApolymerase	L	1810	Tick	NA	NA	NA	NA	NA
1811	viralRNA-dependentRNApolymerase	L	1811	Tick	NA	NA	NA	NA	NA
1812	viralRNA-dependentRNApolymerase	L	1812	Tick	NA	NA	NA	NA	NA
1813	viralRNA-dependentRNApolymerase	L	1813	Tick	NA	NA	NA	NA	NA
1814	viralRNA-dependentRNApolymerase	L	1814	Tick	NA	NA	NA	NA	NA
1815	viralRNA-dependentRNApolymerase	L	1815	Tick	NA	NA	NA	NA	NA
1816	viralRNA-dependentRNApolymerase	L	1816	Tick	NA	NA	NA	NA	NA
1817	viralRNA-dependentRNApolymerase	L	1817	Tick	NA	NA	NA	NA	NA
1818	viralRNA-dependentRNApolymerase	L	1818	Tick	NA	NA	NA	NA	NA
1819	viralRNA-dependentRNApolymerase	L	1819	Tick	NA	NA	NA	NA	NA
1820	viralRNA-dependentRNApolymerase	L	1820	Tick	NA	NA	NA	NA	NA
1821	viralRNA-dependentRNApolymerase	L	1821	Tick	NA	NA	NA	NA	NA
1822	viralRNA-dependentRNApolymerase	L	1822	Tick	NA	NA	NA	NA	NA
1823	viralRNA-dependentRNApolymerase	L	1823	Tick	NA	NA	NA	NA	NA
1824	viralRNA-dependentRNApolymerase	L	1824	Tick	NA	NA	NA	NA	NA
1825	viralRNA-dependentRNApolymerase	L	1825	Tick	NA	NA	NA	NA	NA
1826	viralRNA-dependentRNApolymerase	L	1826	Tick	NA	NA	NA	NA	NA
1827	viralRNA-dependentRNApolymerase	L	1827	Tick	NA	NA	NA	NA	NA
1828	viralRNA-dependentRNApolymerase	L	1828	Tick	NA	NA	NA	NA	NA
1829	viralRNA-dependentRNApolymerase	L	1829	Tick	NA	NA	NA	NA	NA
1830	viralRNA-dependentRNApolymerase	L	1830	Tick	NA	NA	NA	NA	NA
1831	viralRNA-dependentRNApolymerase	L	1831	Tick	NA	NA	NA	NA	NA
1832	viralRNA-dependentRNApolymerase	L	1832	Tick	NA	NA	NA	NA	NA
1833	viralRNA-dependentRNApolymerase	L	1833	Tick	NA	NA	NA	NA	NA
1834	viralRNA-dependentRNApolymerase	L	1834	Tick	NA	NA	NA	NA	NA
1835	viralRNA-dependentRNApolymerase	L	1835	Tick	NA	NA	NA	NA	NA
1836	viralRNA-dependentRNApolymerase	L	1836	Tick	NA	NA	NA	NA	NA
1837	viralRNA-dependentRNApolymerase	L	1837	Tick	NA	NA	NA	NA	NA
1838	viralRNA-dependentRNApolymerase	L	1838	Tick	NA	NA	NA	NA	NA
1839	viralRNA-dependentRNApolymerase	L	1839	Tick	NA	NA	NA	NA	NA
1840	viralRNA-dependentRNApolymerase	L	1840	Tick	NA	NA	NA	NA	NA
1841	viralRNA-dependentRNApolymerase	L	1841	Tick	NA	NA	NA	NA	NA
1842	viralRNA-dependentRNApolymerase	L	1842	Tick	NA	NA	NA	NA	NA
1843	viralRNA-dependentRNApolymerase	L	1843	Tick	NA	NA	NA	NA	NA
1844	viralRNA-dependentRNApolymerase	L	1844	Tick	NA	NA	NA	NA	NA
1845	viralRNA-dependentRNApolymerase	L	1845	Tick	NA	NA	NA	NA	NA
1846	viralRNA-dependentRNApolymerase	L	1846	Tick	NA	NA	NA	NA	NA
1847	viralRNA-dependentRNApolymerase	L	1847	Tick	NA	NA	NA	NA	NA
1848	viralRNA-dependentRNApolymerase	L	1848	Tick	NA	NA	NA	NA	NA
1849	viralRNA-dependentRNApolymerase	L	1849	Tick	NA	NA	NA	NA	NA
1850	viralRNA-dependentRNApolymerase	L	1850	Tick	NA	NA	NA	NA	NA
1851	viralRNA-dependentRNApolymerase	L	1851	Tick	NA	NA	NA	NA	NA
1852	viralRNA-dependentRNApolymerase	L	1852	Tick	NA	NA	NA	NA	NA
1853	viralRNA-dependentRNApolymerase	L	1853	Tick	NA	NA	NA	NA	NA
1854	viralRNA-dependentRNApolymerase	L	1854	Tick	NA	NA	NA	NA	NA
1855	viralRNA-dependentRNApolymerase	L	1855	Tick	NA	NA	NA	NA	NA
1856	viralRNA-dependentRNApolymerase	L	1856	Tick	NA	NA	NA	NA	NA
1857	viralRNA-dependentRNApolymerase	L	1857	Tick	NA	NA	NA	NA	NA
1858	viralRNA-dependentRNApolymerase	L	1858	Tick	NA	NA	NA	NA	NA
1859	viralRNA-dependentRNApolymerase	L	1859	Tick	NA	NA	NA	NA	NA
1860	viralRNA-dependentRNApolymerase	L	1860	Tick	NA	NA	NA	NA	NA
1861	viralRNA-dependentRNApolymerase	L	1861	Tick	NA	NA	NA	NA	NA
1862	viralRNA-dependentRNApolymerase	L	1862	Tick	NA	NA	NA	NA	NA
1863	viralRNA-dependentRNApolymerase	L	1863	Tick	NA	NA	NA	NA	NA
1864	viralRNA-dependentRNApolymerase	L	1864	Tick	NA	NA	NA	NA	NA
1865	viralRNA-dependentRNApolymerase	L	1865	Tick	NA	NA	NA	NA	NA
1866	viralRNA-dependentRNApolymerase	L	1866	Tick	NA	NA	NA	NA	NA
1867	viralRNA-dependentRNApolymerase	L	1867	Tick	NA	NA	NA	NA	NA
1868	viralRNA-dependentRNApolymerase	L	1868	Tick	NA	NA	NA	NA	NA
1869	viralRNA-dependentRNApolymerase	L	1869	Tick	NA	NA	NA	NA	NA
1870	viralRNA-dependentRNApolymerase	L	1870	Tick	NA	NA	NA	NA	NA
1871	viralRNA-dependentRNApolymerase	L	1871	Tick	NA	NA	NA	NA	NA
1872	viralRNA-dependentRNApolymerase	L	1872	Tick	NA	NA	NA	NA	NA
1873	viralRNA-dependentRNApolymerase	L	1873	Tick	NA	NA	NA	NA	NA
1874	viralRNA-dependentRNApolymerase	L	1874	Tick	NA	NA	NA	NA	NA
1875	viralRNA-dependentRNApolymerase	L	1875	Tick	NA	NA	NA	NA	NA
1876	viralRNA-dependentRNApolymerase	L	1876	Tick	NA	NA	NA	NA	NA
1877	viralRNA-dependentRNApolymerase	L	1877	Tick	NA	NA	NA	NA	NA
1878	viralRNA-dependentRNApolymerase	L	1878	Tick	NA	NA	NA	NA	NA
1879	viralRNA-dependentRNApolymerase	L	1879	Tick	NA	NA	NA	NA	NA
1880	viralRNA-dependentRNApolymerase	L	1880	Tick	NA	NA	NA	NA	NA
1881	viralRNA-dependentRNApolymerase	L	1881	Tick	NA	NA	NA	NA	NA
1882	viralRNA-dependentRNApolymerase	L	1882	Tick	NA	NA	NA	NA	NA
1883	viralRNA-dependentRNApolymerase	L	1883	Tick	NA	NA	NA	NA	NA
1884	viralRNA-dependentRNApolymerase	L	1884	Tick	NA	NA	NA	NA	NA
1885	viralRNA-dependentRNApolymerase	L	1885	Tick	NA	NA	NA	NA	NA
1886	viralRNA-dependentRNApolymerase	L	1886	Tick	NA	NA	NA	NA	NA
1887	viralRNA-dependentRNApolymerase	L	1887	Tick	NA	NA	NA	NA	NA
1888	viralRNA-dependentRNApolymerase	L	1888	Tick	NA	NA	NA	NA	NA
1889	viralRNA-dependentRNApolymerase	L	1889	Tick	NA	NA	NA	NA	NA
1890	viralRNA-dependentRNApolymerase	L	1890	Tick	NA	NA	NA	NA	NA
1891	viralRNA-dependentRNApolymerase	L	1891	Tick	NA	NA	NA	NA	NA
1892	viralRNA-dependentRNApolymerase	L	1892	Tick	NA	NA	NA	NA	NA
1893	viralRNA-dependentRNApolymerase	L	1893	Tick	NA	NA	NA	NA	NA
1894	viralRNA-dependentRNApolymerase	L	1894	Tick	NA	NA	NA	NA	NA
1895	viralRNA-dependentRNApolymerase	L	1895	Tick	NA	NA	NA	NA	NA
1896	viralRNA-dependentRNApolymerase	L	1896	Tick	NA	NA	NA	NA	NA
1897	viralRNA-dependentRNApolymerase	L	1897	Tick	NA	NA	NA	NA	NA
1898	viralRNA-dependentRNApolymerase	L	1898	Tick	NA	NA	NA	NA	NA
1899	viralRNA-dependentRNApolymerase	L	1899	Tick	NA	NA	NA	NA	NA
1900	viralRNA-dependentRNApolymerase	L	1900	Tick	NA	NA	NA	NA	NA
1901	viralRNA-dependentRNApolymerase	L	1901	Tick	NA	NA	NA	NA	NA
1902	viralRNA-dependentRNApolymerase	L	1902	Tick	NA	NA	NA	NA	NA
1903	viralRNA-dependentRNApolymerase	L	1903	Tick	NA	NA	NA	NA	NA
1904	viralRNA-dependentRNApolymerase	L	1904	Tick	NA	NA	NA	NA	NA
1905	viralRNA-dependentRNApolymerase	L	1905	Tick	NA	NA	NA	NA	NA
1906	viralRNA-dependentRNApolymerase	L	1906	Tick	NA	NA	NA	NA	NA
1907	viralRNA-dependentRNApolymerase	L	1907	Tick	NA	NA	NA	NA	NA
1908	viralRNA-dependentRNApolymerase	L	1908	Tick	NA	NA	NA	NA	NA
1909	viralRNA-dependentRNApolymerase	L	1909	Tick	NA	NA	NA	NA	NA
1910	viralRNA-dependentRNApolymerase	L	1910	Tick	NA	NA	NA	NA	NA
1911	viralRNA-dependentRNApolymerase	L	1911	Tick	NA	NA	NA	NA	NA
1912	viralRNA-dependentRNApolymerase	L	1912	Tick	NA	NA	NA	NA	NA
1913	viralRNA-dependentRNApolymerase	L	1913	Tick	NA	NA	NA	NA	NA
1914	viralRNA-dependentRNApolymerase	L	1914	Tick	NA	NA	NA	NA	NA
1915	viralRNA-dependentRNApolymerase	L	1915	Tick	NA	NA	NA	NA	NA
1916	viralRNA-dependentRNApolymerase	L	1916	Tick	NA	NA	NA	NA	NA
1917	viralRNA-dependentRNApolymerase	L	1917	Tick	NA	NA	NA	NA	NA
1918	viralRNA-dependentRNApolymerase	L	1918	Tick	NA	NA	NA	NA	NA
1919	viralRNA-dependentRNApolymerase	L	1919	Tick	NA	NA	NA	NA	NA
1920	viralRNA-dependentRNApolymerase	L	1920	Tick	NA	NA	NA	NA	NA
1921	viralRNA-dependentRNApolymerase	L	1921	Tick	NA	NA	NA	NA	NA
1922	viralRNA-dependentRNApolymerase	L	1922	Tick	NA	NA	NA	NA	NA
1923	viralRNA-dependentRNApolymerase	L	1923	Tick	NA	NA	NA	NA	NA
1924	viralRNA-dependentRNApolymerase	L	1924	Tick	NA	NA	NA	NA	NA
1925	viralRNA-dependentRNApolymerase	L	1925	Tick	NA	NA	NA	NA	NA
1926	viralRNA-dependentRNApolymerase	L	1926	Tick	NA	NA	NA	NA	NA
1927	viralRNA-dependentRNApolymerase	L	1927	Tick	NA	NA	NA	NA	NA
1928	viralRNA-dependentRNApolymerase	L	1928	Tick	NA	NA	NA	NA	NA
1929	viralRNA-dependentRNApolymerase	L	1929	Tick	NA	NA	NA	NA	NA
1930	viralRNA-dependentRNApolymerase	L	1930	Tick	NA	NA	NA	NA	NA
1931	viralRNA-dependentRNApolymerase	L	1931	Tick	NA	NA	NA	NA	NA
1932	viralRNA-dependentRNApolymerase	L	1932	Tick	NA	NA	NA	NA	NA
1933	viralRNA-dependentRNApolymerase	L	1933	Tick	NA	NA	NA	NA	NA
1934	viralRNA-dependentRNApolymerase	L	1934	Tick	NA	NA	NA	NA	NA
1935	viralRNA-dependentRNApolymerase	L	1935	Tick	NA	NA	NA	NA	NA
1936	viralRNA-dependentRNApolymerase	L	1936	Tick	NA	NA	NA	NA	NA
1937	viralRNA-dependentRNApolymerase	L	1937	Tick	NA	NA	NA	NA	NA
1938	viralRNA-dependentRNApolymerase	L	1938	Tick	NA	NA	NA	NA	NA
1939	viralRNA-dependentRNApolymerase	L	1939	Tick	NA	NA	NA	NA	NA
1940	viralRNA-dependentRNApolymerase	L	1940	Tick	NA	NA	NA	NA	NA
1941	viralRNA-dependentRNApolymerase	L	1941	Tick	NA	NA	NA	NA	NA
1942	viralRNA-dependentRNApolymerase	L	1942	Tick	NA	NA	NA	NA	NA
1943	viralRNA-dependentRNApolymerase	L	1943	Tick	NA	NA	NA	NA	NA
1944	viralRNA-dependentRNApolymerase	L	1944	Tick	NA	NA	NA	NA	NA
1945	viralRNA-dependentRNApolymerase	L	1945	Tick	NA	NA	NA	NA	NA
1946	viralRNA-dependentRNApolymerase	L	1946	Tick	NA	NA	NA	NA	NA
1947	viralRNA-dependentRNApolymerase	L	1947	Tick	NA	NA	NA	NA	NA
1948	viralRNA-dependentRNApolymerase	L	1948	Tick	NA	NA	NA	NA	NA
1949	viralRNA-dependentRNApolymerase	L	1949	Tick	NA	NA	NA	NA	NA
1950	viralRNA-dependentRNApolymerase	L	1950	Tick	NA	NA	NA	NA	NA
1951	viralRNA-dependentRNApolymerase	L	1951	Tick	NA	NA	NA	NA	NA
1952	viralRNA-dependentRNApolymerase	L	1952	Tick	NA	NA	NA	NA	NA
1953	viralRNA-dependentRNApolymerase	L	1953	Tick	NA	NA	NA	NA	NA
1954	viralRNA-dependentRNApolymerase	L	1954	Tick	NA	NA	NA	NA	NA
1955	viralRNA-dependentRNApolymerase	L	1955	Tick	NA	NA	NA	NA	NA
1956	viralRNA-dependentRNApolymerase	L	1956	Tick	NA	NA	NA	NA	NA
1957	viralRNA-dependentRNApolymerase	L	1957	Tick	NA	NA	NA	NA	NA
1958	viralRNA-dependentRNApolymerase	L	1958	Tick	NA	NA	NA	NA	NA
1959	viralRNA-dependentRNApolymerase	L	1959	Tick	NA	NA	NA	NA	NA
1960	viralRNA-dependentRNApolymerase	L	1960	Tick	NA	NA	NA	NA	NA
1961	viralRNA-dependentRNApolymerase	L	1961	Tick	NA	NA	NA	NA	NA
1962	viralRNA-dependentRNApolymerase	L	1962	Tick	NA	NA	NA	NA	NA
1963	viralRNA-dependentRNApolymerase	L	1963	Tick	NA	NA	NA	NA	NA
1964	viralRNA-dependentRNApolymerase	L	1964	Tick	NA	NA	NA	NA	NA
1965	viralRNA-dependentRNApolymerase	L	1965	Tick	NA	NA	NA	NA	NA
1966	viralRNA-dependentRNApolymerase	L	1966	Tick	NA	NA	NA	NA	NA
1967	viralRNA-dependentRNApolymerase	L	1967	Tick	NA	NA	NA	NA	NA
1968	viralRNA-dependentRNApolymerase	L	1968	Tick	NA	NA	NA	NA	NA
1969	viralRNA-dependentRNApolymerase	L	1969	Tick	NA	NA	NA	NA	NA
1970	viralRNA-dependentRNApolymerase	L	1970	Tick	NA	NA	NA	NA	NA
1971	viralRNA-dependentRNApolymerase	L	1971	Tick	NA	NA	NA	NA	NA
1972	viralRNA-dependentRNApolymerase	L	1972	Tick	NA	NA	NA	NA	NA
1973	viralRNA-dependentRNApolymerase	L	1973	Tick	NA	NA	NA	NA	NA
1974	viralRNA-dependentRNApolymerase	L	1974	Tick	NA	NA	NA	NA	NA
1975	viralRNA-dependentRNApolymerase	L	1975	Tick	NA	NA	NA	NA	NA
1976	viralRNA-dependentRNApolymerase	L	1976	Tick	NA	NA	NA	NA	NA
1977	viralRNA-dependentRNApolymerase	L	1977	Tick	NA	NA	NA	NA	NA
1978	viralRNA-dependentRNApolymerase	L	1978	Tick	NA	NA	NA	NA	NA
1979	viralRNA-dependentRNApolymerase	L	1979	Tick	NA	NA	NA	NA	NA
1980	viralRNA-dependentRNApolymerase	L	1980	Tick	NA	NA	NA	NA	NA
1981	viralRNA-dependentRNApolymerase	L	1981	Tick	NA	NA	NA	NA	NA
1982	viralRNA-dependentRNApolymerase	L	1982	Tick	NA	NA	NA	NA	NA
1983	viralRNA-dependentRNApolymerase	L	1983	Tick	NA	NA	NA	NA	NA
1984	viralRNA-dependentRNApolymerase	L	1984	Tick	NA	NA	NA	NA	NA
1985	viralRNA-dependentRNApolymerase	L	1985	Tick	NA	NA	NA	NA	NA
1986	viralRNA-dependentRNApolymerase	L	1986	Tick	NA	NA	NA	NA	NA
1987	viralRNA-dependentRNApolymerase	L	1987	Tick	NA	NA	NA	NA	NA
1988	viralRNA-dependentRNApolymerase	L	1988	Tick	NA	NA	NA	NA	NA
1989	viralRNA-dependentRNApolymerase	L	1989	Tick	NA	NA	NA	NA	NA
1990	viralRNA-dependentRNApolymerase	L	1990	Tick	NA	NA	NA	NA	NA
1991	viralRNA-dependentRNApolymerase	L	1991	Tick	NA	NA	NA	NA	NA
1992	viralRNA-dependentRNApolymerase	L	1992	Tick	NA	NA	NA	NA	NA
1993	viralRNA-dependentRNApolymerase	L	1993	Tick	NA	NA	NA	NA	NA
1994	viralRNA-dependentRNApolymerase	L	1994	Tick	NA	NA	NA	NA	NA
1995	viralRNA-dependentRNApolymerase	L	1995	Tick	NA	NA	NA	NA	NA
1996	viralRNA-dependentRNApolymerase	L	1996	Tick	NA	NA	NA	NA	NA
1997	viralRNA-dependentRNApolymerase	L	1997	Tick	NA	NA	NA	NA	NA
1998	viralRNA-dependentRNApolymerase	L	1998	Tick	NA	NA	NA	NA	NA
[truncated: 20,944 more rows]
