# Supplementary material for: A Model for the Production of Regulatory Grade Viral Hemorrhagic Fever Exposure Stocks: From Field Surveillance to Advanced Characterization of SFTSV
Source: Viruses. 2020 Aug 29;12(9):958. doi: 10.3390/v12090958 (PMC7552075; doi:10.3390/v12090958)
Supplement: Supplementary file 1 [file viruses-12-00958-s001.zip › Table_S3_Genomic_Analysis_Stats.xlsx]

## Sheet: Table S3
	Tick		Vero E6 Isolate		Human
	Average/Median	SD/IQR	Average/Median	SD/IQR	Average/Median	SD/IQR
Average coverage (%)	81.3733	6.47	100	0	99.0233	0.489932
Average depth (n)	4095.1	1092.95	45539.7	4078.72	12719.1	2251.04
SCD (average)	0.000149982	0.00561599	8.97394e-05	0.003427	6.11744e-06	0.000634804
SCD (median)	0	0	0	0	0	0
SNPf (average)	0.00127837	0.00845207	0.000832308	0.0167031	0.00203438	0.0385388
SNPf (median)	0.0003	0.0005	0.0003	0.0002	0.0003	0.0015
TRS (average)	7.80298e-05	0.00312246	7.06872e-05	0.00310772	5.95048e-06	0.000634696
TRS (median)	0	0	0	0	0	0
TRV (average)	7.19523e-05	0.00466913	1.90523e-05	0.00144537	0	0
TRV (median)	0	0	0	0	0	0
INDEL (average)	0.000104597	0.00614631	5.9181e-05	0.00288743	3.56573e-05	0.00130137
INDEL (median)	0	0	0	0	0	0
SNPs (n)	12	NA	9	NA	1	NA
MUT (n)	0	NA	3	NA	18	NA
Analysis of the diversity of the viral populations from the tick, the Vero E6 isolate and the human case. All parameters are represented by either averages and/or medians with standard deviations or inter quartile ranges (mean coverage, average depth, SCD, TRS, TRV, and INDEL) or by the total number of events (SNPs and MUT) across the entire genome (segment L + segment M + segment S).
Average coverage (%)	Average percentage of genome coverage
Average depth (n)	Average depth of genome coverage in reads
SCD	Subclonal Diversity: events (SNPs + indels) per site per genome
SNPf	Frequency of Single Nucleotide Subtitutions (events per site per genome) defined as nucleotide changes suported by more than 2% but less than 50% of the reads
TRS	Frequency of transitions (events per site per genome)
TRV	Frequency of transversions (events per site per genome)
INDEL	Frequency of insertions and deletions (events per site per genome)
SNPs (n)	Number of Single Nucleotide Substitutions along the genome, defined as nucleotide changes suported by more than 2% but less than 50% of the reads
MUT (n)	Number of mutations (nucleotide substitutions) along the genome, defined as nucleotide changes suported by more than 50% of the reads
NA	Not applicable
SD	Standard Deviation
IQR	Inter Quartile Range
